# Supplementary material for: Spatial distribution and determinants of solitary childbirth in Ethiopia: Evidence from the 2019 interim demographic and health survey
Source: PLoS One. 2025 Sep 26;20(9):e0333603. doi: 10.1371/journal.pone.0333603 (PMC12469165; doi:10.1371/journal.pone.0333603)
Supplement: S1 Data — (ZIP) [file pone.0333603.s001.zip]

Archive with 1 entries (1 files):
- Mini data.csv
