# Supplementary material for: Spatial distribution and determinants of solitary childbirth in Ethiopia: Evidence from the 2019 interim demographic and health survey
Source: PLoS One. 2025 Sep 26;20(9):e0333603. doi: 10.1371/journal.pone.0333603 (PMC12469165; doi:10.1371/journal.pone.0333603)
Supplement: S1 Data — (ZIP) [file pone.0333603.s001.zip › Mini data.csv]

caseid	v000	v001	v002	v003	v004	v005	v006	v007	v008	v008a	v009	v010	v011	v012	v013	v014	v015	v016	v017	v018	v019	v019a	v020	v021	v022	v023	v024	v026	v027	v028	v029	v030	v031	v032	v034	v040	v042	v044	v045a	v045b	v045c	v046	v101	v102	v103	v104	v105	v105a	v107
00010008 02	ET7	1	8	2	1	1543343	miyazya	2011	1340	40758	yakatit	1985	1026	26	25-29	month and year - information complete	completed	3		no calendar	no calendar	no calendar	all woman sample	1	tigray-urban	tigray-urban	tigray		1	104		101				1918				oromigna	oromigna	no	tigray	urban					10
00010014 02	ET7	1	14	2	1	1543343	miyazya	2011	1340	40758	meskerem	1983	997	28	25-29	month and year - information complete	completed	3		no calendar	no calendar	no calendar	all woman sample	1	tigray-urban	tigray-urban	tigray		3	105		101				1918				amarigna	oromigna	no	tigray	urban					1
00010021 02	ET7	1	21	2	1	1543343	miyazya	2011	1340	40758	ginbot	1984	1017	26	25-29	month and year - information complete	completed	3		no calendar	no calendar	no calendar	all woman sample	1	tigray-urban	tigray-urban	tigray		1	106		101				1918				amarigna	oromigna	no	tigray	urban					10
00010041 02	ET7	1	41	2	1	1543343	miyazya	2011	1340	40758	hamle	1980	971	30	30-34	month and year - information complete	completed	3		no calendar	no calendar	no calendar	all woman sample	1	tigray-urban	tigray-urban	tigray		2	105		101				1918				oromigna	oromigna	yes	tigray	urban					1
00010047 02	ET7	1	47	2	1	1543343	miyazya	2011	1340	40758	tikimt	1983	998	28	25-29	month and year - information complete	completed	3		no calendar	no calendar	no calendar	all woman sample	1	tigray-urban	tigray-urban	tigray		1	106		101				1918				amarigna	oromigna	yes	tigray	urban					10
00010054 02	ET7	1	54	2	1	1543343	miyazya	2011	1340	40758	tir	1984	1013	27	25-29	month and year - information complete	completed	3		no calendar	no calendar	no calendar	all woman sample	1	tigray-urban	tigray-urban	tigray		1	103		101				1918				oromigna	oromigna	no	tigray	urban					10
00010060 02	ET7	1	60	2	1	1543343	miyazya	2011	1340	40758	sene	1978	946	32	30-34	month and year - information complete	completed	3		no calendar	no calendar	no calendar	all woman sample	1	tigray-urban	tigray-urban	tigray		1	104		101				1918				oromigna	oromigna	no	tigray	urban					3
00010067 02	ET7	1	67	2	1	1543343	miyazya	2011	1340	40760	tikimt	1990	1082	21	20-24	month and year - information complete	completed	5		no calendar	no calendar	no calendar	all woman sample	1	tigray-urban	tigray-urban	tigray		1	104		101				1918				oromigna	oromigna	no	tigray	urban					10
00010073 02	ET7	1	73	2	1	1543343	miyazya	2011	1340	40758	tahsas	1975	904	36	35-39	month and year - information complete	completed	3		no calendar	no calendar	no calendar	all woman sample	1	tigray-urban	tigray-urban	tigray		1	103		101				1918				oromigna	oromigna	no	tigray	urban					12
00010080 01	ET7	1	80	1	1	1543343	miyazya	2011	1340	40758	tir	1981	977	30	30-34	month and year - information complete	completed	3		no calendar	no calendar	no calendar	all woman sample	1	tigray-urban	tigray-urban	tigray		2	105		101				1918				oromigna	oromigna	no	tigray	urban					3
00010086 05	ET7	1	86	5	1	1543343	miyazya	2011	1340	40758	sene	1993	1126	17	15-19	month and year - information complete	completed	3		no calendar	no calendar	no calendar	all woman sample	1	tigray-urban	tigray-urban	tigray		2	106		101				1918				amarigna	oromigna	yes	tigray	urban
00010099 05	ET7	1	99	5	1	1543343	miyazya	2011	1340	40760	tir	1991	1097	20	20-24	month and year - information complete	completed	5		no calendar	no calendar	no calendar	all woman sample	1	tigray-urban	tigray-urban	tigray		1	103		101				1918				oromigna	oromigna	no	tigray	urban					7
00010119 01	ET7	1	119	1	1	1543343	miyazya	2011	1340	40760	hamle	1968	827	42	40-44	month and year - information complete	completed	5		no calendar	no calendar	no calendar	all woman sample	1	tigray-urban	tigray-urban	tigray		2	103		101				1918				oromigna	oromigna	no	tigray	urban					3
00010132 02	ET7	1	132	2	1	1543343	miyazya	2011	1340	40760	sene	1984	1018	26	25-29	month and year - information complete	completed	5		no calendar	no calendar	no calendar	all woman sample	1	tigray-urban	tigray-urban	tigray		1	106		101				1918				amarigna	oromigna	no	tigray	urban					3
00010145 02	ET7	1	145	2	1	1543343	miyazya	2011	1340	40762	tir	1977	929	34	30-34	year and age - month imputed	completed	7		no calendar	no calendar	no calendar	all woman sample	1	tigray-urban	tigray-urban	tigray		1	104		101				1918				oromigna	oromigna	no	tigray	urban					10
00010152 02	ET7	1	152	2	1	1543343	miyazya	2011	1340	40760	tir	1968	821	43	40-44	month and year - information complete	completed	5		no calendar	no calendar	no calendar	all woman sample	1	tigray-urban	tigray-urban	tigray		2	106		101				1918				amarigna	oromigna	no	tigray	urban					6
00010184 02	ET7	1	184	2	1	1543343	miyazya	2011	1340	40760	tir	1986	1037	25	25-29	month and year - information complete	completed	5		no calendar	no calendar	no calendar	all woman sample	1	tigray-urban	tigray-urban	tigray		1	104		101				1918				oromigna	oromigna	no	tigray	urban					9
00010191 02	ET7	1	191	2	1	1543343	miyazya	2011	1340	40761	hidar	1986	1035	25	25-29	month and year - information complete	completed	6		no calendar	no calendar	no calendar	all woman sample	1	tigray-urban	tigray-urban	tigray		1	106		101				1918				amarigna	oromigna	no	tigray	urban					4
00020013 02	ET7	2	13	2	2	1430241	miyazya	2011	1340	40782	tir	1989	1073	22	20-24	month and year - information complete	completed	27		no calendar	no calendar	no calendar	all woman sample	2	tigray-urban	tigray-urban	tigray		1	204		201				1850				oromigna	oromigna	no	tigray	urban					4
00020025 02	ET7	2	25	2	2	1430241	miyazya	2011	1340	40782	nehasa	1978	948	32	30-34	month and year - information complete	completed	27		no calendar	no calendar	no calendar	all woman sample	2	tigray-urban	tigray-urban	tigray		1	201		201				1850				oromigna	oromigna	no	tigray	urban					3
00020043 01	ET7	2	43	1	2	1430241	miyazya	2011	1340	40782	yakatit	1981	978	30	30-34	month and year - information complete	completed	27		no calendar	no calendar	no calendar	all woman sample	2	tigray-urban	tigray-urban	tigray		1	203		201				1850				oromigna	oromigna	no	tigray	urban					10
00020050 01	ET7	2	50	1	2	1430241	miyazya	2011	1340	40782	yakatit	1973	882	38	35-39	month and year - information complete	completed	27		no calendar	no calendar	no calendar	all woman sample	2	tigray-urban	tigray-urban	tigray		2	201		201				1850				oromigna	oromigna	no	tigray	urban					2
00020087 01	ET7	2	87	1	2	1430241	miyazya	2011	1340	40783	tahsas	1982	988	29	25-29	month and year - information complete	completed	28		no calendar	no calendar	no calendar	all woman sample	2	tigray-urban	tigray-urban	tigray		2	204		201				1850				oromigna	oromigna	no	tigray	urban					12
00020093 02	ET7	2	93	2	2	1430241	miyazya	2011	1340	40783	tikimt	1979	950	32	30-34	month and year - information complete	completed	28		no calendar	no calendar	no calendar	all woman sample	2	tigray-urban	tigray-urban	tigray		1	203		201				1850				oromigna	oromigna	no	tigray	urban					4
00020136 02	ET7	2	136	2	2	1430241	miyazya	2011	1340	40782	tahsas	1981	976	30	30-34	month and year - information complete	completed	27		no calendar	no calendar	no calendar	all woman sample	2	tigray-urban	tigray-urban	tigray		1	204		201				1850				oromigna	oromigna	no	tigray	urban					8
00020142 01	ET7	2	142	1	2	1430241	miyazya	2011	1340	40782	sene	1984	1018	26	25-29	month and year - information complete	completed	27		no calendar	no calendar	no calendar	all woman sample	2	tigray-urban	tigray-urban	tigray		1	205		201				1850				oromigna	oromigna	no	tigray	urban					1
00020148 01	ET7	2	148	1	2	1430241	miyazya	2011	1340	40783	yakatit	1977	930	34	30-34	month and year - information complete	completed	28		no calendar	no calendar	no calendar	all woman sample	2	tigray-urban	tigray-urban	tigray		1	204		201				1850				oromigna	oromigna	no	tigray	urban					10
00020154 02	ET7	2	154	2	2	1430241	miyazya	2011	1340	40782	sene	1977	934	33	30-34	month and year - information complete	completed	27		no calendar	no calendar	no calendar	all woman sample	2	tigray-urban	tigray-urban	tigray		1	203		201				1850				oromigna	oromigna	no	tigray	urban					4
00020161 02	ET7	2	161	2	2	1430241	miyazya	2011	1340	40782	tahsas	1974	892	37	35-39	month and year - information complete	completed	27		no calendar	no calendar	no calendar	all woman sample	2	tigray-urban	tigray-urban	tigray		1	205		201				1850				oromigna	oromigna	no	tigray	urban					3
00020179 01	ET7	2	179	1	2	1430241	miyazya	2011	1340	40783	tahsas	1986	1036	25	25-29	month and year - information complete	completed	28		no calendar	no calendar	no calendar	all woman sample	2	tigray-urban	tigray-urban	tigray		1	205		201				1850				oromigna	oromigna	no	tigray	urban					3
00030014 01	ET7	3	14	1	3	1478099	magabit	2011	1339	40741	tikimt	1991	1094	20	20-24	month and year - information complete	completed	17		no calendar	no calendar	no calendar	all woman sample	3	tigray-urban	tigray-urban	tigray		1	205		201				1986				oromigna	oromigna	no	tigray	urban					3
00030021 02	ET7	3	21	2	3	1478099	magabit	2011	1339	40741	yakatit	1978	942	33	30-34	month and year - information complete	completed	17		no calendar	no calendar	no calendar	all woman sample	3	tigray-urban	tigray-urban	tigray		1	204		201				1986				oromigna	oromigna	no	tigray	urban					10
00030036 02	ET7	3	36	2	3	1478099	magabit	2011	1339	40739	tahsas	1979	952	32	30-34	month and year - information complete	completed	15		no calendar	no calendar	no calendar	all woman sample	3	tigray-urban	tigray-urban	tigray		1	204		201				1986				oromigna	oromigna	no	tigray	urban					1
00030057 02	ET7	3	57	2	3	1478099	magabit	2011	1339	40740	yakatit	1990	1086	21	20-24	month and year - information complete	completed	16		no calendar	no calendar	no calendar	all woman sample	3	tigray-urban	tigray-urban	tigray		1	201		201				1986				oromigna	oromigna	no	tigray	urban					8
00030065 01	ET7	3	65	1	3	1478099	magabit	2011	1339	40739	meskerem	1976	913	35	35-39	month and year - information complete	completed	15		no calendar	no calendar	no calendar	all woman sample	3	tigray-urban	tigray-urban	tigray		1	203		201				1986				oromigna	oromigna	no	tigray	urban
00030072 02	ET7	3	72	2	3	1478099	magabit	2011	1339	40741	yakatit	1984	1014	27	25-29	month and year - information complete	completed	17		no calendar	no calendar	no calendar	all woman sample	3	tigray-urban	tigray-urban	tigray		2	203		201				1986				oromigna	oromigna	no	tigray	urban					10
00030079 02	ET7	3	79	2	3	1478099	magabit	2011	1339	40740	tikimt	1974	890	37	35-39	month and year - information complete	completed	16		no calendar	no calendar	no calendar	all woman sample	3	tigray-urban	tigray-urban	tigray		1	203		201				1986				oromigna	oromigna	no	tigray	urban
00030094 02	ET7	3	94	2	3	1478099	magabit	2011	1339	40740	meskerem	1988	1057	23	20-24	month and year - information complete	completed	16		no calendar	no calendar	no calendar	all woman sample	3	tigray-urban	tigray-urban	tigray		1	201		201				1986				oromigna	oromigna	no	tigray	urban					10
00030196 02	ET7	3	196	2	3	1478099	magabit	2011	1339	40740	tir	1973	881	38	35-39	year and age - month imputed	completed	16		no calendar	no calendar	no calendar	all woman sample	3	tigray-urban	tigray-urban	tigray		1	205		201				1986				oromigna	oromigna	no	tigray	urban
00030204 02	ET7	3	204	2	3	1478099	magabit	2011	1339	40740	miyazya	1976	920	34	30-34	month and year - information complete	completed	16		no calendar	no calendar	no calendar	all woman sample	3	tigray-urban	tigray-urban	tigray		2	205		201				1986				oromigna	oromigna	no	tigray	urban					3
00030211 02	ET7	3	211	2	3	1478099	magabit	2011	1339	40740	tir	1977	929	34	30-34	month and year - information complete	completed	16		no calendar	no calendar	no calendar	all woman sample	3	tigray-urban	tigray-urban	tigray		2	205		201				1986				oromigna	oromigna	no	tigray	urban					8
00030218 01	ET7	3	218	1	3	1478099	magabit	2011	1339	40740	nehasa	1986	1044	24	20-24	year and age - month imputed	completed	16		no calendar	no calendar	no calendar	all woman sample	3	tigray-urban	tigray-urban	tigray		1	205		201				1986				oromigna	oromigna	no	tigray	urban					4
00040042 02	ET7	4	42	2	4	1317036	miyazya	2011	1340	40774	sene	1970	850	40	40-44	month and year - information complete	completed	19		no calendar	no calendar	no calendar	all woman sample	4	tigray-urban	tigray-urban	tigray		2	104		101				1011				oromigna	oromigna	no	tigray	urban					4
00040068 01	ET7	4	68	1	4	1317036	miyazya	2011	1340	40774	magabit	1986	1039	25	25-29	year and age - month imputed	completed	19		no calendar	no calendar	no calendar	all woman sample	4	tigray-urban	tigray-urban	tigray		2	106		101				1011				oromigna	oromigna	no	tigray	urban					4
00040089 01	ET7	4	89	1	4	1317036	miyazya	2011	1340	40774	hamle	1982	995	28	25-29	month and year - information complete	completed	19		no calendar	no calendar	no calendar	all woman sample	4	tigray-urban	tigray-urban	tigray		2	101		101				1011				oromigna	oromigna	no	tigray	urban					6
00040100 02	ET7	4	100	2	4	1317036	miyazya	2011	1340	40775	tir	1984	1013	27	25-29	month and year - information complete	completed	20		no calendar	no calendar	no calendar	all woman sample	4	tigray-urban	tigray-urban	tigray		1	106		101				1011				amarigna	oromigna	yes	tigray	urban					1
00040121 01	ET7	4	121	1	4	1317036	miyazya	2011	1340	40774	sene	1985	1030	25	25-29	month and year - information complete	completed	19		no calendar	no calendar	no calendar	all woman sample	4	tigray-urban	tigray-urban	tigray		1	104		101				1011				oromigna	oromigna	no	tigray	urban					4
00040126 01	ET7	4	126	1	4	1317036	miyazya	2011	1340	40774	magabit	1979	955	32	30-34	year and age - month imputed	completed	19		no calendar	no calendar	no calendar	all woman sample	4	tigray-urban	tigray-urban	tigray		1	105		101				1011				amarigna	amarigna	no	tigray	urban					6
00040132 01	ET7	4	132	1	4	1317036	miyazya	2011	1340	40774	miyazya	1980	968	31	30-34	month and year - information complete	completed	19		no calendar	no calendar	no calendar	all woman sample	4	tigray-urban	tigray-urban	tigray		1	103		101				1011				oromigna	oromigna	no	tigray	urban					8
00040137 02	ET7	4	137	2	4	1317036	miyazya	2011	1340	40775	ginbot	1977	933	33	30-34	month and year - information complete	completed	20		no calendar	no calendar	no calendar	all woman sample	4	tigray-urban	tigray-urban	tigray		2	103		101				1011				oromigna	oromigna	yes	tigray	urban					2
00040158 02	ET7	4	158	2	4	1317036	miyazya	2011	1340	40775	magabit	1984	1015	27	25-29	year and age - month imputed	completed	20		no calendar	no calendar	no calendar	all woman sample	4	tigray-urban	tigray-urban	tigray		1	105		101				1011				amarigna	oromigna	no	tigray	urban
00050011 02	ET7	5	11	2	5	1378493	magabit	2011	1339	40739	magabit	1973	883	38	35-39	month and year - information complete	completed	15		no calendar	no calendar	no calendar	all woman sample	5	tigray-urban	tigray-urban	tigray		1	103		101				2144				oromigna	oromigna	no	tigray	urban
00050024 02	ET7	5	24	2	5	1378493	magabit	2011	1339	40739	hidar	1974	891	37	35-39	month and year - information complete	completed	15		no calendar	no calendar	no calendar	all woman sample	5	tigray-urban	tigray-urban	tigray		1	104		101				2144				oromigna	oromigna	no	tigray	urban					9
00050038 02	ET7	5	38	2	5	1378493	magabit	2011	1339	40740	hidar	1982	987	29	25-29	month and year - information complete	completed	16		no calendar	no calendar	no calendar	all woman sample	5	tigray-urban	tigray-urban	tigray		1	104		101				2144				oromigna	oromigna	no	tigray	urban					4
00050045 02	ET7	5	45	2	5	1378493	magabit	2011	1339	40739	magabit	1987	1051	24	20-24	month and year - information complete	completed	15		no calendar	no calendar	no calendar	all woman sample	5	tigray-urban	tigray-urban	tigray		1	106		101				2144				amarigna	oromigna	no	tigray	urban					9
00050092 03	ET7	5	92	3	5	1378493	magabit	2011	1339	40739	ginbot	1987	1053	23	20-24	month and year - information complete	completed	15		no calendar	no calendar	no calendar	all woman sample	5	tigray-urban	tigray-urban	tigray		1	101		101				2144				oromigna	oromigna	no	tigray	urban					3
00050125 02	ET7	5	125	2	5	1378493	magabit	2011	1339	40740	tahsas	1978	940	33	30-34	year and age - month imputed	completed	16		no calendar	no calendar	no calendar	all woman sample	5	tigray-urban	tigray-urban	tigray		1	105		101				2144				amarigna	oromigna	no	tigray	urban					10
00050145 02	ET7	5	145	2	5	1378493	magabit	2011	1339	40740	sene	1982	994	28	25-29	month and year - information complete	completed	16		no calendar	no calendar	no calendar	all woman sample	5	tigray-urban	tigray-urban	tigray		1	101		101				2144				oromigna	oromigna	no	tigray	urban					10
00050179 02	ET7	5	179	2	5	1378493	magabit	2011	1339	40741	tahsas	1980	964	31	30-34	month and year - information complete	completed	17		no calendar	no calendar	no calendar	all woman sample	5	tigray-urban	tigray-urban	tigray		2	103		101				2144				oromigna	oromigna	no	tigray	urban					12
00050185 02	ET7	5	185	2	5	1378493	magabit	2011	1339	40741	tikimt	1982	986	29	25-29	year and age - month imputed	completed	17		no calendar	no calendar	no calendar	all woman sample	5	tigray-urban	tigray-urban	tigray		1	104		101				2144				oromigna	oromigna	no	tigray	urban					10
00050199 02	ET7	5	199	2	5	1378493	magabit	2011	1339	40740	miyazya	1988	1064	22	20-24	month and year - information complete	completed	16		no calendar	no calendar	no calendar	all woman sample	5	tigray-urban	tigray-urban	tigray		1	104		101				2144				oromigna	oromigna	no	tigray	urban					1
00060006 02	ET7	6	6	2	6	652857	ginbot	2011	1341	40788	hidar	1983	999	28	25-29	year and age - month imputed	completed	2		no calendar	no calendar	no calendar	all woman sample	6	tigray-rural	tigray-rural	tigray		1	103		101				1775				oromigna	oromigna	no	tigray	rural
00060009 02	ET7	6	9	2	6	652857	ginbot	2011	1341	40788	tahsas	1979	952	32	30-34	year and age - month imputed	completed	2		no calendar	no calendar	no calendar	all woman sample	6	tigray-rural	tigray-rural	tigray		1	104		101				1775				oromigna	oromigna	no	tigray	rural
00060016 02	ET7	6	16	2	6	652857	ginbot	2011	1341	40789	tir	1986	1037	25	25-29	month and year - information complete	completed	3		no calendar	no calendar	no calendar	all woman sample	6	tigray-rural	tigray-rural	tigray		1	101		101				1775				oromigna	oromigna	no	tigray	rural
00060019 02	ET7	6	19	2	6	652857	ginbot	2011	1341	40788	tir	1988	1061	23	20-24	month and year - information complete	completed	2		no calendar	no calendar	no calendar	all woman sample	6	tigray-rural	tigray-rural	tigray		1	103		101				1775				oromigna	oromigna	no	tigray	rural
00060026 02	ET7	6	26	2	6	652857	ginbot	2011	1341	40788	nehasa	1986	1044	24	20-24	month and year - information complete	completed	2		no calendar	no calendar	no calendar	all woman sample	6	tigray-rural	tigray-rural	tigray		1	106		101				1775				amarigna	oromigna	yes	tigray	rural
00060029 02	ET7	6	29	2	6	652857	ginbot	2011	1341	40788	hamle	1984	1019	26	25-29	month and year - information complete	completed	2		no calendar	no calendar	no calendar	all woman sample	6	tigray-rural	tigray-rural	tigray		1	101		101				1775				oromigna	oromigna	no	tigray	rural
00060046 02	ET7	6	46	2	6	652857	ginbot	2011	1341	40788	miyazya	1967	812	44	40-44	month and year - information complete	completed	2		no calendar	no calendar	no calendar	all woman sample	6	tigray-rural	tigray-rural	tigray		1	103		101				1775				oromigna	oromigna	no	tigray	rural
00060049 02	ET7	6	49	2	6	652857	ginbot	2011	1341	40788	magabit	1987	1051	24	20-24	year and age - month imputed	completed	2		no calendar	no calendar	no calendar	all woman sample	6	tigray-rural	tigray-rural	tigray		2	104		101				1775				oromigna	oromigna	no	tigray	rural
00060052 02	ET7	6	52	2	6	652857	ginbot	2011	1341	40788	tikimt	1983	998	28	25-29	month and year - information complete	completed	2		no calendar	no calendar	no calendar	all woman sample	6	tigray-rural	tigray-rural	tigray		1	106		101				1775				amarigna	oromigna	yes	tigray	rural
00060056 01	ET7	6	56	1	6	652857	ginbot	2011	1341	40789	hidar	1987	1047	24	20-24	month and year - information complete	completed	3		no calendar	no calendar	no calendar	all woman sample	6	tigray-rural	tigray-rural	tigray		1	101		101				1775				oromigna	oromigna	no	tigray	rural
00060059 02	ET7	6	59	2	6	652857	ginbot	2011	1341	40788	miyazya	1993	1124	18	15-19	year and age - month imputed	completed	2		no calendar	no calendar	no calendar	all woman sample	6	tigray-rural	tigray-rural	tigray		1	103		101				1775				oromigna	oromigna	no	tigray	rural
00060069 02	ET7	6	69	2	6	652857	ginbot	2011	1341	40788	yakatit	1969	834	42	40-44	month and year - information complete	completed	2		no calendar	no calendar	no calendar	all woman sample	6	tigray-rural	tigray-rural	tigray		2	101		101				1775				oromigna	oromigna	no	tigray	rural
00060072 02	ET7	6	72	2	6	652857	ginbot	2011	1341	40788	tikimt	1985	1022	26	25-29	year and age - month imputed	completed	2		no calendar	no calendar	no calendar	all woman sample	6	tigray-rural	tigray-rural	tigray		1	103		101				1775				oromigna	oromigna	no	tigray	rural					2
00060079 02	ET7	6	79	2	6	652857	ginbot	2011	1341	40788	hamle	1980	971	30	30-34	month and year - information complete	completed	2		no calendar	no calendar	no calendar	all woman sample	6	tigray-rural	tigray-rural	tigray		1	101		101				1775				oromigna	oromigna	no	tigray	rural					3
00060082 02	ET7	6	82	2	6	652857	ginbot	2011	1341	40789	ginbot	1987	1053	24	20-24	year and age - month imputed	completed	3		no calendar	no calendar	no calendar	all woman sample	6	tigray-rural	tigray-rural	tigray		1	103		101				1775				oromigna	oromigna	no	tigray	rural					2
00060086 02	ET7	6	86	2	6	652857	ginbot	2011	1341	40789	miyazya	1985	1028	26	25-29	month and year - information complete	completed	3		no calendar	no calendar	no calendar	all woman sample	6	tigray-rural	tigray-rural	tigray		2	103		101				1775				oromigna	oromigna	no	tigray	rural					6
00060099 02	ET7	6	99	2	6	652857	ginbot	2011	1341	40789	hidar	1979	951	32	30-34	month and year - information complete	completed	3		no calendar	no calendar	no calendar	all woman sample	6	tigray-rural	tigray-rural	tigray		1	104		101				1775				oromigna	oromigna	no	tigray	rural
00070002 02	ET7	7	2	2	7	633933	ginbot	2011	1341	40799	sene	1984	1018	26	25-29	month and year - information complete	completed	13		no calendar	no calendar	no calendar	all woman sample	7	tigray-rural	tigray-rural	tigray		2	103		101				1772				oromigna	oromigna	no	tigray	rural
00070029 02	ET7	7	29	2	7	633933	ginbot	2011	1341	40799	magabit	1986	1039	25	25-29	year and age - month imputed	completed	13		no calendar	no calendar	no calendar	all woman sample	7	tigray-rural	tigray-rural	tigray		1	103		101				1772				oromigna	oromigna	no	tigray	rural
00070038 02	ET7	7	38	2	7	633933	ginbot	2011	1341	40799	ginbot	1978	945	33	30-34	month and year - information complete	completed	13		no calendar	no calendar	no calendar	all woman sample	7	tigray-rural	tigray-rural	tigray		1	101		101				1772				oromigna	oromigna	no	tigray	rural
00070043 02	ET7	7	43	2	7	633933	ginbot	2011	1341	40799	hidar	1981	975	30	30-34	year and age - month imputed	completed	13		no calendar	no calendar	no calendar	all woman sample	7	tigray-rural	tigray-rural	tigray		1	103		101				1772				oromigna	oromigna	no	tigray	rural
00070047 02	ET7	7	47	2	7	633933	ginbot	2011	1341	40798	hidar	1990	1083	21	20-24	month and year - information complete	completed	12		no calendar	no calendar	no calendar	all woman sample	7	tigray-rural	tigray-rural	tigray		2	103		101				1772				oromigna	oromigna	no	tigray	rural					5
00070056 02	ET7	7	56	2	7	633933	ginbot	2011	1341	40798	miyazya	1979	956	32	30-34	month and year - information complete	completed	12		no calendar	no calendar	no calendar	all woman sample	7	tigray-rural	tigray-rural	tigray		1	104		101				1772				oromigna	oromigna	no	tigray	rural
00070060 02	ET7	7	60	2	7	633933	ginbot	2011	1341	40798	meskerem	1981	973	30	30-34	month and year - information complete	completed	12		no calendar	no calendar	no calendar	all woman sample	7	tigray-rural	tigray-rural	tigray		3	104		101				1772				oromigna	oromigna	no	tigray	rural
00070074 02	ET7	7	74	2	7	633933	ginbot	2011	1341	40798	tahsas	1980	964	31	30-34	month and year - information complete	completed	12		no calendar	no calendar	no calendar	all woman sample	7	tigray-rural	tigray-rural	tigray		1	104		101				1772				oromigna	oromigna	no	tigray	rural
00070087 02	ET7	7	87	2	7	633933	ginbot	2011	1341	40799	ginbot	1969	837	42	40-44	year and age - month imputed	completed	13		no calendar	no calendar	no calendar	all woman sample	7	tigray-rural	tigray-rural	tigray		3	103		101				1772				oromigna	oromigna	no	tigray	rural
00070105 02	ET7	7	105	2	7	633933	ginbot	2011	1341	40798	hamle	1981	983	29	25-29	month and year - information complete	completed	12		no calendar	no calendar	no calendar	all woman sample	7	tigray-rural	tigray-rural	tigray		1	101		101				1772				oromigna	oromigna	no	tigray	rural
00070127 02	ET7	7	127	2	7	633933	ginbot	2011	1341	40798	tahsas	1971	856	40	40-44	year and age - month imputed	completed	12		no calendar	no calendar	no calendar	all woman sample	7	tigray-rural	tigray-rural	tigray		1	104		101				1772				oromigna	oromigna	no	tigray	rural
00080001 02	ET7	8	1	2	8	899390	miyazya	2011	1340	40786	magabit	1989	1075	22	20-24	year and age - month imputed	completed	31		no calendar	no calendar	no calendar	all woman sample	8	tigray-rural	tigray-rural	tigray		1	103		101				1146				oromigna	oromigna	no	tigray	rural
00080008 02	ET7	8	8	2	8	899390	miyazya	2011	1340	40785	hidar	1975	903	36	35-39	year and age - month imputed	completed	30		no calendar	no calendar	no calendar	all woman sample	8	tigray-rural	tigray-rural	tigray		1	104		101				1146				oromigna	oromigna	no	tigray	rural
00080015 02	ET7	8	15	2	8	899390	miyazya	2011	1340	40785	hamle	1977	935	33	30-34	month and year - information complete	completed	30		no calendar	no calendar	no calendar	all woman sample	8	tigray-rural	tigray-rural	tigray		1	106		101				1146				amarigna	oromigna	no	tigray	rural
00080028 02	ET7	8	28	2	8	899390	miyazya	2011	1340	40785	magabit	1974	895	37	35-39	month and year - information complete	completed	30		no calendar	no calendar	no calendar	all woman sample	8	tigray-rural	tigray-rural	tigray		1	104		101				1146				oromigna	oromigna	no	tigray	rural
00080034 02	ET7	8	34	2	8	899390	miyazya	2011	1340	40785	hidar	1979	951	32	30-34	month and year - information complete	completed	30		no calendar	no calendar	no calendar	all woman sample	8	tigray-rural	tigray-rural	tigray		1	106		101				1146				amarigna	oromigna	no	tigray	rural
00080047 02	ET7	8	47	2	8	899390	miyazya	2011	1340	40786	tahsas	1981	976	30	30-34	month and year - information complete	completed	31		no calendar	no calendar	no calendar	all woman sample	8	tigray-rural	tigray-rural	tigray		1	101		101				1146				oromigna	oromigna	no	tigray	rural
00080067 02	ET7	8	67	2	8	899390	miyazya	2011	1340	40786	tikimt	1983	998	28	25-29	year and age - month imputed	completed	31		no calendar	no calendar	no calendar	all woman sample	8	tigray-rural	tigray-rural	tigray		1	104		101				1146				oromigna	oromigna	no	tigray	rural
00080074 02	ET7	8	74	2	8	899390	miyazya	2011	1340	40785	meskerem	1987	1045	24	20-24	month and year - information complete	completed	30		no calendar	no calendar	no calendar	all woman sample	8	tigray-rural	tigray-rural	tigray		1	106		101				1146				amarigna	oromigna	yes	tigray	rural
00080087 02	ET7	8	87	2	8	899390	miyazya	2011	1340	40786	magabit	1987	1051	24	20-24	month and year - information complete	completed	31		no calendar	no calendar	no calendar	all woman sample	8	tigray-rural	tigray-rural	tigray		1	101		101				1146				oromigna	oromigna	no	tigray	rural					4
00080093 02	ET7	8	93	2	8	899390	miyazya	2011	1340	40786	tahsas	1977	928	34	30-34	month and year - information complete	completed	31		no calendar	no calendar	no calendar	all woman sample	8	tigray-rural	tigray-rural	tigray		5	106		101				1146				amarigna	oromigna	no	tigray	rural
00080120 02	ET7	8	120	2	8	899390	miyazya	2011	1340	40786	miyazya	1983	1004	28	25-29	month and year - information complete	completed	31		no calendar	no calendar	no calendar	all woman sample	8	tigray-rural	tigray-rural	tigray		1	104		101				1146				oromigna	oromigna	no	tigray	rural
00080126 02	ET7	8	126	2	8	899390	miyazya	2011	1340	40785	tikimt	1978	938	33	30-34	year and age - month imputed	completed	30		no calendar	no calendar	no calendar	all woman sample	8	tigray-rural	tigray-rural	tigray		1	103		101				1146				oromigna	oromigna	no	tigray	rural
00080133 02	ET7	8	133	2	8	899390	miyazya	2011	1340	40785	tikimt	1981	974	30	30-34	year and age - month imputed	completed	30		no calendar	no calendar	no calendar	all woman sample	8	tigray-rural	tigray-rural	tigray		2	104		101				1146				oromigna	oromigna	no	tigray	rural
00080139 02	ET7	8	139	2	8	899390	miyazya	2011	1340	40786	ginbot	1973	885	37	35-39	month and year - information complete	completed	31		no calendar	no calendar	no calendar	all woman sample	8	tigray-rural	tigray-rural	tigray		4	103		101				1146				oromigna	oromigna	no	tigray	rural					6
00080152 02	ET7	8	152	2	8	899390	miyazya	2011	1340	40786	sene	1991	1102	19	15-19	month and year - information complete	completed	31		no calendar	no calendar	no calendar	all woman sample	8	tigray-rural	tigray-rural	tigray		1	103		101				1146				oromigna	oromigna	no	tigray	rural					6
00080159 02	ET7	8	159	2	8	899390	miyazya	2011	1340	40785	tahsas	1980	964	31	30-34	month and year - information complete	completed	30		no calendar	no calendar	no calendar	all woman sample	8	tigray-rural	tigray-rural	tigray		1	104		101				1146				oromigna	oromigna	no	tigray	rural
00080166 02	ET7	8	166	2	8	899390	miyazya	2011	1340	40786	sene	1993	1126	17	15-19	month and year - information complete	completed	31		no calendar	no calendar	no calendar	all woman sample	8	tigray-rural	tigray-rural	tigray		3	101		101				1146				oromigna	oromigna	no	tigray	rural					2
00090006 02	ET7	9	6	2	9	652857	miyazya	2011	1340	40782	tahsas	1979	952	32	30-34	month and year - information complete	completed	27		no calendar	no calendar	no calendar	all woman sample	9	tigray-rural	tigray-rural	tigray		1	104		101				1263				oromigna	oromigna	no	tigray	rural
00090015 02	ET7	9	15	2	9	652857	miyazya	2011	1340	40782	sene	1964	778	46	45-49	month and year - information complete	completed	27		no calendar	no calendar	no calendar	all woman sample	9	tigray-rural	tigray-rural	tigray		1	101		101				1263				oromigna	oromigna	no	tigray	rural
00090019 03	ET7	9	19	3	9	652857	miyazya	2011	1340	40783	tahsas	1978	940	33	30-34	month and year - information complete	completed	28		no calendar	no calendar	no calendar	all woman sample	9	tigray-rural	tigray-rural	tigray		2	103		101				1263				oromigna	oromigna	no	tigray	rural
00090024 02	ET7	9	24	2	9	652857	miyazya	2011	1340	40782	meskerem	1976	913	35	35-39	year and age - month imputed	completed	27		no calendar	no calendar	no calendar	all woman sample	9	tigray-rural	tigray-rural	tigray		1	104		101				1263				oromigna	oromigna	no	tigray	rural
00090037 02	ET7	9	37	2	9	652857	miyazya	2011	1340	40782	sene	1976	922	34	30-34	month and year - information complete	completed	27		no calendar	no calendar	no calendar	all woman sample	9	tigray-rural	tigray-rural	tigray		1	103		101				1263				oromigna	oromigna	no	tigray	rural
00090042 02	ET7	9	42	2	9	652857	miyazya	2011	1340	40783	tir	1966	797	45	45-49	month and year - information complete	completed	28		no calendar	no calendar	no calendar	all woman sample	9	tigray-rural	tigray-rural	tigray		2	104		101				1263				oromigna	oromigna	no	tigray	rural
00090060 02	ET7	9	60	2	9	652857	miyazya	2011	1340	40781	miyazya	1986	1040	25	25-29	year and age - month imputed	completed	26		no calendar	no calendar	no calendar	all woman sample	9	tigray-rural	tigray-rural	tigray		1	104		101				1263				oromigna	oromigna	no	tigray	rural
00090064 02	ET7	9	64	2	9	652857	miyazya	2011	1340	40781	magabit	1979	955	32	30-34	month and year - information complete	completed	26		no calendar	no calendar	no calendar	all woman sample	9	tigray-rural	tigray-rural	tigray		1	103		101				1263				oromigna	oromigna	no	tigray	rural
00090078 02	ET7	9	78	2	9	652857	miyazya	2011	1340	40783	miyazya	1991	1100	20	20-24	month and year - information complete	completed	28		no calendar	no calendar	no calendar	all woman sample	9	tigray-rural	tigray-rural	tigray		1	106		101				1263				oromigna	oromigna	no	tigray	rural
00090082 02	ET7	9	82	2	9	652857	miyazya	2011	1340	40781	hamle	1988	1067	22	20-24	month and year - information complete	completed	26		no calendar	no calendar	no calendar	all woman sample	9	tigray-rural	tigray-rural	tigray		3	101		101				1263				oromigna	oromigna	no	tigray	rural					2
00090087 02	ET7	9	87	2	9	652857	miyazya	2011	1340	40781	tikimt	1981	974	30	30-34	year and age - month imputed	completed	26		no calendar	no calendar	no calendar	all woman sample	9	tigray-rural	tigray-rural	tigray		1	106		101				1263				amarigna	oromigna	no	tigray	rural
00090091 02	ET7	9	91	2	9	652857	miyazya	2011	1340	40781	hamle	1989	1079	21	20-24	month and year - information complete	completed	26		no calendar	no calendar	no calendar	all woman sample	9	tigray-rural	tigray-rural	tigray		1	104		101				1263				oromigna	oromigna	no	tigray	rural
00090096 02	ET7	9	96	2	9	652857	miyazya	2011	1340	40782	sene	1991	1102	19	15-19	month and year - information complete	completed	27		no calendar	no calendar	no calendar	all woman sample	9	tigray-rural	tigray-rural	tigray		1	103		101				1263				oromigna	oromigna	no	tigray	rural					5
00090100 02	ET7	9	100	2	9	652857	miyazya	2011	1340	40783	tahsas	1969	832	42	40-44	year and age - month imputed	completed	28		no calendar	no calendar	no calendar	all woman sample	9	tigray-rural	tigray-rural	tigray		2	104		101				1263				oromigna	oromigna	no	tigray	rural
00090105 02	ET7	9	105	2	9	652857	miyazya	2011	1340	40782	yakatit	1984	1014	27	25-29	month and year - information complete	completed	27		no calendar	no calendar	no calendar	all woman sample	9	tigray-rural	tigray-rural	tigray		2	101		101				1263				oromigna	oromigna	no	tigray	rural
00090114 02	ET7	9	114	2	9	652857	miyazya	2011	1340	40783	tir	1982	989	29	25-29	month and year - information complete	completed	28		no calendar	no calendar	no calendar	all woman sample	9	tigray-rural	tigray-rural	tigray		2	101		101				1263				oromigna	oromigna	no	tigray	rural
00090118 02	ET7	9	118	2	9	652857	miyazya	2011	1340	40783	hidar	1971	855	40	40-44	year and age - month imputed	completed	28		no calendar	no calendar	no calendar	all woman sample	9	tigray-rural	tigray-rural	tigray		5	103		101				1263				oromigna	oromigna	no	tigray	rural
00090123 02	ET7	9	123	2	9	652857	miyazya	2011	1340	40782	tir	1989	1073	22	20-24	month and year - information complete	completed	27		no calendar	no calendar	no calendar	all woman sample	9	tigray-rural	tigray-rural	tigray		1	104		101				1263				oromigna	oromigna	no	tigray	rural
00100010 02	ET7	10	10	2	10	620214	magabit	2011	1339	40755	yakatit	1976	918	35	35-39	month and year - information complete	completed	31		no calendar	no calendar	no calendar	all woman sample	10	tigray-rural	tigray-rural	tigray		2	203		201				2138				oromigna	oromigna	no	tigray	rural
00100016 02	ET7	10	16	2	10	620214	magabit	2011	1339	40755	magabit	1991	1099	20	20-24	month and year - information complete	completed	31		no calendar	no calendar	no calendar	all woman sample	10	tigray-rural	tigray-rural	tigray		1	205		201				2138				oromigna	oromigna	no	tigray	rural					7
00100019 02	ET7	10	19	2	10	620214	magabit	2011	1339	40755	tir	1979	953	32	30-34	month and year - information complete	completed	31		no calendar	no calendar	no calendar	all woman sample	10	tigray-rural	tigray-rural	tigray		1	204		201				2138				oromigna	oromigna	no	tigray	rural					12
00100022 02	ET7	10	22	2	10	620214	miyazya	2011	1340	40756	yakatit	1978	942	33	30-34	month and year - information complete	completed	1		no calendar	no calendar	no calendar	all woman sample	10	tigray-rural	tigray-rural	tigray		1	203		201				2138				oromigna	oromigna	no	tigray	rural
00100035 02	ET7	10	35	2	10	620214	magabit	2011	1339	40755	yakatit	1971	858	40	40-44	month and year - information complete	completed	31		no calendar	no calendar	no calendar	all woman sample	10	tigray-rural	tigray-rural	tigray		1	204		201				2138				oromigna	oromigna	no	tigray	rural
00100038 02	ET7	10	38	2	10	620214	magabit	2011	1339	40755	nehasa	1968	828	42	40-44	month and year - information complete	completed	31		no calendar	no calendar	no calendar	all woman sample	10	tigray-rural	tigray-rural	tigray		1	203		201				2138				oromigna	oromigna	no	tigray	rural
00100045 02	ET7	10	45	2	10	620214	magabit	2011	1339	40755	yakatit	1985	1026	26	25-29	year and age - month imputed	completed	31		no calendar	no calendar	no calendar	all woman sample	10	tigray-rural	tigray-rural	tigray		1	205		201				2138				oromigna	oromigna	no	tigray	rural					4
00100048 01	ET7	10	48	1	10	620214	miyazya	2011	1340	40756	tikimt	1983	998	28	25-29	month and year - information complete	completed	1		no calendar	no calendar	no calendar	all woman sample	10	tigray-rural	tigray-rural	tigray		3	201		201				2138				oromigna	amarigna	no	tigray	rural
00100054 02	ET7	10	54	2	10	620214	miyazya	2011	1340	40757	tir	1993	1121	18	15-19	month and year - information complete	completed	2		no calendar	no calendar	no calendar	all woman sample	10	tigray-rural	tigray-rural	tigray		4	204		201				2138				oromigna	oromigna	no	tigray	rural					9
00100060 02	ET7	10	60	2	10	620214	miyazya	2011	1340	40756	ginbot	1978	945	32	30-34	month and year - information complete	completed	1		no calendar	no calendar	no calendar	all woman sample	10	tigray-rural	tigray-rural	tigray		1	201		201				2138				oromigna	oromigna	no	tigray	rural					5
00100067 01	ET7	10	67	1	10	620214	miyazya	2011	1340	40756	ginbot	1983	1005	27	25-29	month and year - information complete	completed	1		no calendar	no calendar	no calendar	all woman sample	10	tigray-rural	tigray-rural	tigray		1	204		201				2138				oromigna	oromigna	no	tigray	rural					10
00100070 02	ET7	10	70	2	10	620214	miyazya	2011	1340	40756	meskerem	1987	1045	24	20-24	month and year - information complete	completed	1		no calendar	no calendar	no calendar	all woman sample	10	tigray-rural	tigray-rural	tigray		5	205		201				2138				oromigna	oromigna	no	tigray	rural					10
00100083 02	ET7	10	83	2	10	620214	miyazya	2011	1340	40756	miyazya	1974	896	37	35-39	month and year - information complete	completed	1		no calendar	no calendar	no calendar	all woman sample	10	tigray-rural	tigray-rural	tigray		1	203		201				2138				oromigna	oromigna	no	tigray	rural					8
00100083 03	ET7	10	83	3	10	620214	miyazya	2011	1340	40756	sene	1992	1114	18	15-19	month and year - information complete	completed	1		no calendar	no calendar	no calendar	all woman sample	10	tigray-rural	tigray-rural	tigray		1	203		201				2138				oromigna	oromigna	no	tigray	rural					9
00100089 02	ET7	10	89	2	10	620214	miyazya	2011	1340	40756	hidar	1986	1035	25	25-29	month and year - information complete	completed	1		no calendar	no calendar	no calendar	all woman sample	10	tigray-rural	tigray-rural	tigray		1	204		201				2138				oromigna	oromigna	no	tigray	rural					7
00100092 02	ET7	10	92	2	10	620214	miyazya	2011	1340	40756	magabit	1984	1015	27	25-29	month and year - information complete	completed	1		no calendar	no calendar	no calendar	all woman sample	10	tigray-rural	tigray-rural	tigray		1	204		201				2138				oromigna	oromigna	no	tigray	rural					10
00110018 02	ET7	11	18	2	11	612769	miyazya	2011	1340	40767	hidar	1967	807	44	40-44	month and year - information complete	completed	12		no calendar	no calendar	no calendar	all woman sample	11	tigray-rural	tigray-rural	tigray		1	201		201				1907				oromigna	oromigna	no	tigray	rural
00110032 02	ET7	11	32	2	11	612769	miyazya	2011	1340	40767	magabit	1976	919	35	35-39	month and year - information complete	completed	12		no calendar	no calendar	no calendar	all woman sample	11	tigray-rural	tigray-rural	tigray		1	201		201				1907				oromigna	oromigna	no	tigray	rural					2
00110039 02	ET7	11	39	2	11	612769	miyazya	2011	1340	40767	magabit	1978	943	33	30-34	month and year - information complete	completed	12		no calendar	no calendar	no calendar	all woman sample	11	tigray-rural	tigray-rural	tigray		4	204		201				1907				amarigna	amarigna	no	tigray	rural					6
00110050 02	ET7	11	50	2	11	612769	miyazya	2011	1340	40768	tahsas	1984	1012	27	25-29	month and year - information complete	completed	13		no calendar	no calendar	no calendar	all woman sample	11	tigray-rural	tigray-rural	tigray		1	205		201				1907				oromigna	oromigna	no	tigray	rural					9
00110057 02	ET7	11	57	2	11	612769	miyazya	2011	1340	40768	hidar	1986	1035	25	25-29	month and year - information complete	completed	13		no calendar	no calendar	no calendar	all woman sample	11	tigray-rural	tigray-rural	tigray		1	203		201				1907				oromigna	oromigna	no	tigray	rural					9
00110064 02	ET7	11	64	2	11	612769	miyazya	2011	1340	40768	tahsas	1991	1096	20	20-24	month and year - information complete	completed	13		no calendar	no calendar	no calendar	all woman sample	11	tigray-rural	tigray-rural	tigray		2	205		201				1907				oromigna	oromigna	no	tigray	rural					3
00110071 02	ET7	11	71	2	11	612769	miyazya	2011	1340	40768	magabit	1981	979	30	30-34	month and year - information complete	completed	13		no calendar	no calendar	no calendar	all woman sample	11	tigray-rural	tigray-rural	tigray		1	204		201				1907				oromigna	oromigna	no	tigray	rural					10
00110089 02	ET7	11	89	2	11	612769	miyazya	2011	1340	40768	hidar	1966	795	45	45-49	month and year - information complete	completed	13		no calendar	no calendar	no calendar	all woman sample	11	tigray-rural	tigray-rural	tigray		1	203		201				1907				oromigna	oromigna	no	tigray	rural
00110107 02	ET7	11	107	2	11	612769	miyazya	2011	1340	40768	magabit	1988	1063	23	20-24	month and year - information complete	completed	13		no calendar	no calendar	no calendar	all woman sample	11	tigray-rural	tigray-rural	tigray		1	204		201				1907				oromigna	oromigna	no	tigray	rural					10
00120012 02	ET7	12	12	2	12	674439	miyazya	2011	1340	40758	magabit	1986	1039	25	25-29	month and year - information complete	completed	3		no calendar	no calendar	no calendar	all woman sample	12	tigray-rural	tigray-rural	tigray		1	204		201				2063				oromigna	oromigna	no	tigray	rural
00120016 02	ET7	12	16	2	12	674439	miyazya	2011	1340	40758	sene	1974	898	36	35-39	month and year - information complete	completed	3		no calendar	no calendar	no calendar	all woman sample	12	tigray-rural	tigray-rural	tigray		2	205		201				2063				oromigna	oromigna	no	tigray	rural					4
00120020 02	ET7	12	20	2	12	674439	miyazya	2011	1340	40760	hidar	1973	879	38	35-39	month and year - information complete	completed	5		no calendar	no calendar	no calendar	all woman sample	12	tigray-rural	tigray-rural	tigray		1	201		201				2063				oromigna	oromigna	no	tigray	rural
00120041 02	ET7	12	41	2	12	674439	miyazya	2011	1340	40761	yakatit	1962	750	49	45-49	month and year - information complete	completed	6		no calendar	no calendar	no calendar	all woman sample	12	tigray-rural	tigray-rural	tigray		1	203		201				2063				oromigna	oromigna	no	tigray	rural
00120045 03	ET7	12	45	3	12	674439	miyazya	2011	1340	40761	magabit	1982	991	29	25-29	month and year - information complete	completed	6		no calendar	no calendar	no calendar	all woman sample	12	tigray-rural	tigray-rural	tigray		1	204		201				2063				oromigna	oromigna	no	tigray	rural					6
00120066 02	ET7	12	66	2	12	674439	miyazya	2011	1340	40761	tikimt	1979	950	32	30-34	month and year - information complete	completed	6		no calendar	no calendar	no calendar	all woman sample	12	tigray-rural	tigray-rural	tigray		1	203		201				2063				oromigna	oromigna	no	tigray	rural
00120083 04	ET7	12	83	4	12	674439	miyazya	2011	1340	40760	tir	1990	1085	21	20-24	month and year - information complete	completed	5		no calendar	no calendar	no calendar	all woman sample	12	tigray-rural	tigray-rural	tigray		1	204		201				2063				oromigna	oromigna	no	tigray	rural					10
00120095 02	ET7	12	95	2	12	674439	miyazya	2011	1340	40760	magabit	1986	1039	25	25-29	month and year - information complete	completed	5		no calendar	no calendar	no calendar	all woman sample	12	tigray-rural	tigray-rural	tigray		1	201		201				2063				oromigna	oromigna	no	tigray	rural					7
00120124 02	ET7	12	124	2	12	674439	miyazya	2011	1340	40761	yakatit	1970	846	41	40-44	month and year - information complete	completed	6		no calendar	no calendar	no calendar	all woman sample	12	tigray-rural	tigray-rural	tigray		1	203		201				2063				oromigna	oromigna	no	tigray	rural					7
00130002 02	ET7	13	2	2	13	658686	miyazya	2011	1340	40763	miyazya	1973	884	38	35-39	month and year - information complete	completed	8		no calendar	no calendar	no calendar	all woman sample	13	tigray-rural	tigray-rural	tigray		1	201		201				1859				oromigna	oromigna	no	tigray	rural
00130006 02	ET7	13	6	2	13	658686	miyazya	2011	1340	40763	ginbot	1971	861	39	35-39	month and year - information complete	completed	8		no calendar	no calendar	no calendar	all woman sample	13	tigray-rural	tigray-rural	tigray		2	203		201				1859				oromigna	oromigna	no	tigray	rural
00130014 02	ET7	13	14	2	13	658686	miyazya	2011	1340	40763	magabit	1976	919	35	35-39	month and year - information complete	completed	8		no calendar	no calendar	no calendar	all woman sample	13	tigray-rural	tigray-rural	tigray		2	205		201				1859				oromigna	oromigna	no	tigray	rural
00130044 02	ET7	13	44	2	13	658686	miyazya	2011	1340	40762	yakatit	1976	918	35	35-39	month and year - information complete	completed	7		no calendar	no calendar	no calendar	all woman sample	13	tigray-rural	tigray-rural	tigray		1	204		201				1859				oromigna	oromigna	no	tigray	rural
00130048 02	ET7	13	48	2	13	658686	miyazya	2011	1340	40765	tahsas	1979	952	32	30-34	month and year - information complete	completed	10		no calendar	no calendar	no calendar	all woman sample	13	tigray-rural	tigray-rural	tigray		3	204		201				1859				oromigna	oromigna	no	tigray	rural					2
00130051 02	ET7	13	51	2	13	658686	miyazya	2011	1340	40765	meskerem	1981	973	30	30-34	month and year - information complete	completed	10		no calendar	no calendar	no calendar	all woman sample	13	tigray-rural	tigray-rural	tigray		1	201		201				1859				oromigna	oromigna	no	tigray	rural
00130074 02	ET7	13	74	2	13	658686	miyazya	2011	1340	40764	tir	1985	1025	26	25-29	month and year - information complete	completed	9		no calendar	no calendar	no calendar	all woman sample	13	tigray-rural	tigray-rural	tigray		1	204		201				1859				oromigna	oromigna	no	tigray	rural					4
00130085 02	ET7	13	85	2	13	658686	miyazya	2011	1340	40764	tikimt	1977	926	34	30-34	month and year - information complete	completed	9		no calendar	no calendar	no calendar	all woman sample	13	tigray-rural	tigray-rural	tigray		1	203		201				1859				oromigna	oromigna	no	tigray	rural
00130089 02	ET7	13	89	2	13	658686	miyazya	2011	1340	40764	hidar	1986	1035	25	25-29	month and year - information complete	completed	9		no calendar	no calendar	no calendar	all woman sample	13	tigray-rural	tigray-rural	tigray		3	204		201				1859				oromigna	oromigna	no	tigray	rural					8
00140013 02	ET7	14	13	2	14	991603	miyazya	2011	1340	40781	tir	1991	1097	20	20-24	month and year - information complete	completed	26		no calendar	no calendar	no calendar	all woman sample	14	tigray-rural	tigray-rural	tigray		1	201		201				1897				oromigna	oromigna	no	tigray	rural					7
00140018 02	ET7	14	18	2	14	991603	miyazya	2011	1340	40778	hidar	1977	927	34	30-34	month and year - information complete	completed	23		no calendar	no calendar	no calendar	all woman sample	14	tigray-rural	tigray-rural	tigray		1	205		201				1897				oromigna	oromigna	no	tigray	rural
00140024 02	ET7	14	24	2	14	991603	miyazya	2011	1340	40778	tir	1977	929	34	30-34	month and year - information complete	completed	23		no calendar	no calendar	no calendar	all woman sample	14	tigray-rural	tigray-rural	tigray		1	201		201				1897				oromigna	oromigna	no	tigray	rural
00140029 02	ET7	14	29	2	14	991603	miyazya	2011	1340	40781	hamle	1991	1103	19	15-19	month and year - information complete	completed	26		no calendar	no calendar	no calendar	all woman sample	14	tigray-rural	tigray-rural	tigray		4	203		201				1897				oromigna	oromigna	no	tigray	rural					8
00140035 02	ET7	14	35	2	14	991603	miyazya	2011	1340	40778	magabit	1989	1075	22	20-24	month and year - information complete	completed	23		no calendar	no calendar	no calendar	all woman sample	14	tigray-rural	tigray-rural	tigray		3	204		201				1897				oromigna	oromigna	no	tigray	rural
00140040 02	ET7	14	40	2	14	991603	miyazya	2011	1340	40778	nehasa	1987	1056	23	20-24	month and year - information complete	completed	23		no calendar	no calendar	no calendar	all woman sample	14	tigray-rural	tigray-rural	tigray		1	205		201				1897				oromigna	oromigna	no	tigray	rural
00140045 01	ET7	14	45	1	14	991603	miyazya	2011	1340	40778	magabit	1986	1039	25	25-29	month and year - information complete	completed	23		no calendar	no calendar	no calendar	all woman sample	14	tigray-rural	tigray-rural	tigray		2	201		201				1897				oromigna	oromigna	no	tigray	rural					4
00140056 04	ET7	14	56	4	14	991603	miyazya	2011	1340	40778	tir	1971	857	40	40-44	month and year - information complete	completed	23		no calendar	no calendar	no calendar	all woman sample	14	tigray-rural	tigray-rural	tigray		1	203		201				1897				oromigna	oromigna	no	tigray	rural
00140067 02	ET7	14	67	2	14	991603	miyazya	2011	1340	40779	hamle	1980	971	30	30-34	month and year - information complete	completed	24		no calendar	no calendar	no calendar	all woman sample	14	tigray-rural	tigray-rural	tigray		1	205		201				1897				oromigna	oromigna	no	tigray	rural
00140072 02	ET7	14	72	2	14	991603	miyazya	2011	1340	40781	tahsas	1990	1084	21	20-24	month and year - information complete	completed	26		no calendar	no calendar	no calendar	all woman sample	14	tigray-rural	tigray-rural	tigray		1	203		201				1897				oromigna	oromigna	no	tigray	rural					10
00140078 02	ET7	14	78	2	14	991603	miyazya	2011	1340	40778	miyazya	1983	1004	28	25-29	month and year - information complete	completed	23		no calendar	no calendar	no calendar	all woman sample	14	tigray-rural	tigray-rural	tigray		1	204		201				1897				oromigna	oromigna	no	tigray	rural
00140083 02	ET7	14	83	2	14	991603	miyazya	2011	1340	40779	yakatit	1985	1026	26	25-29	month and year - information complete	completed	24		no calendar	no calendar	no calendar	all woman sample	14	tigray-rural	tigray-rural	tigray		2	201		201				1897				oromigna	oromigna	no	tigray	rural
00140088 02	ET7	14	88	2	14	991603	miyazya	2011	1340	40778	magabit	1990	1087	21	20-24	month and year - information complete	completed	23		no calendar	no calendar	no calendar	all woman sample	14	tigray-rural	tigray-rural	tigray		1	204		201				1897				oromigna	oromigna	no	tigray	rural					7
00140104 02	ET7	14	104	2	14	991603	miyazya	2011	1340	40778	tir	1988	1061	23	20-24	month and year - information complete	completed	23		no calendar	no calendar	no calendar	all woman sample	14	tigray-rural	tigray-rural	tigray		1	204		201				1897				oromigna	oromigna	no	tigray	rural					4
00140110 01	ET7	14	110	1	14	991603	miyazya	2011	1340	40779	tir	1976	917	35	35-39	month and year - information complete	completed	24		no calendar	no calendar	no calendar	all woman sample	14	tigray-rural	tigray-rural	tigray		1	203		201				1897				oromigna	oromigna	no	tigray	rural
00140120 02	ET7	14	120	2	14	991603	miyazya	2011	1340	40779	yakatit	1981	978	30	30-34	month and year - information complete	completed	24		no calendar	no calendar	no calendar	all woman sample	14	tigray-rural	tigray-rural	tigray		1	201		201				1897				oromigna	oromigna	no	tigray	rural
00140126 02	ET7	14	126	2	14	991603	miyazya	2011	1340	40779	ginbot	1970	849	40	40-44	month and year - information complete	completed	24		no calendar	no calendar	no calendar	all woman sample	14	tigray-rural	tigray-rural	tigray		3	205		201				1897				oromigna	oromigna	no	tigray	rural
00140131 02	ET7	14	131	2	14	991603	miyazya	2011	1340	40779	hidar	1969	831	42	40-44	month and year - information complete	completed	24		no calendar	no calendar	no calendar	all woman sample	14	tigray-rural	tigray-rural	tigray		1	201		201				1897				oromigna	oromigna	no	tigray	rural
00140142 02	ET7	14	142	2	14	991603	miyazya	2011	1340	40779	tahsas	1974	892	37	35-39	month and year - information complete	completed	24		no calendar	no calendar	no calendar	all woman sample	14	tigray-rural	tigray-rural	tigray		1	203		201				1897				oromigna	oromigna	no	tigray	rural
00150009 03	ET7	15	9	3	15	619661	magabit	2011	1339	40747	magabit	1989	1075	22	20-24	month and year - information complete	completed	23		no calendar	no calendar	no calendar	all woman sample	15	tigray-rural	tigray-rural	tigray		1	203		201				2607				oromigna	oromigna	no	tigray	rural					10
00150013 02	ET7	15	13	2	15	619661	magabit	2011	1339	40748	tir	1977	929	34	30-34	month and year - information complete	completed	24		no calendar	no calendar	no calendar	all woman sample	15	tigray-rural	tigray-rural	tigray		3	204		201				2607				oromigna	oromigna	no	tigray	rural
00150016 02	ET7	15	16	2	15	619661	magabit	2011	1339	40747	tir	1981	977	30	30-34	month and year - information complete	completed	23		no calendar	no calendar	no calendar	all woman sample	15	tigray-rural	tigray-rural	tigray		1	204		201				2607				oromigna	oromigna	no	tigray	rural
00150020 02	ET7	15	20	2	15	619661	magabit	2011	1339	40747	tir	1976	917	35	35-39	month and year - information complete	completed	23		no calendar	no calendar	no calendar	all woman sample	15	tigray-rural	tigray-rural	tigray		2	204		201				2607				oromigna	oromigna	no	tigray	rural
00150024 02	ET7	15	24	2	15	619661	magabit	2011	1339	40747	yakatit	1982	990	29	25-29	month and year - information complete	completed	23		no calendar	no calendar	no calendar	all woman sample	15	tigray-rural	tigray-rural	tigray		1	203		201				2607				oromigna	oromigna	no	tigray	rural
00150031 02	ET7	15	31	2	15	619661	magabit	2011	1339	40748	magabit	1972	871	39	35-39	month and year - information complete	completed	24		no calendar	no calendar	no calendar	all woman sample	15	tigray-rural	tigray-rural	tigray		1	203		201				2607				oromigna	oromigna	no	tigray	rural
00150042 02	ET7	15	42	2	15	619661	magabit	2011	1339	40748	tir	1974	893	37	35-39	month and year - information complete	completed	24		no calendar	no calendar	no calendar	all woman sample	15	tigray-rural	tigray-rural	tigray		1	204		201				2607				oromigna	oromigna	no	tigray	rural
00150046 02	ET7	15	46	2	15	619661	magabit	2011	1339	40748	tir	1977	929	34	30-34	month and year - information complete	completed	24		no calendar	no calendar	no calendar	all woman sample	15	tigray-rural	tigray-rural	tigray		1	201		201				2607				oromigna	oromigna	no	tigray	rural					3
00150050 03	ET7	15	50	3	15	619661	magabit	2011	1339	40749	magabit	1991	1099	20	20-24	month and year - information complete	completed	25		no calendar	no calendar	no calendar	all woman sample	15	tigray-rural	tigray-rural	tigray		1	201		201				2607				oromigna	oromigna	no	tigray	rural					6
00150054 02	ET7	15	54	2	15	619661	magabit	2011	1339	40748	tahsas	1984	1012	27	25-29	month and year - information complete	completed	24		no calendar	no calendar	no calendar	all woman sample	15	tigray-rural	tigray-rural	tigray		1	201		201				2607				oromigna	other	no	tigray	rural					no years completed at level v106
00150057 02	ET7	15	57	2	15	619661	magabit	2011	1339	40747	yakatit	1989	1074	22	20-24	month and year - information complete	completed	23		no calendar	no calendar	no calendar	all woman sample	15	tigray-rural	tigray-rural	tigray		1	201		201				2607				oromigna	other	yes	tigray	rural
00150061 02	ET7	15	61	2	15	619661	magabit	2011	1339	40750	sene	1966	802	44	40-44	month and year - information complete	completed	26		no calendar	no calendar	no calendar	all woman sample	15	tigray-rural	tigray-rural	tigray		5	205		201				2607				oromigna	oromigna	no	tigray	rural
00150065 02	ET7	15	65	2	15	619661	magabit	2011	1339	40749	tir	1983	1001	28	25-29	month and year - information complete	completed	25		no calendar	no calendar	no calendar	all woman sample	15	tigray-rural	tigray-rural	tigray		1	204		201				2607				oromigna	oromigna	no	tigray	rural
00150069 02	ET7	15	69	2	15	619661	magabit	2011	1339	40748	meskerem	1977	925	34	30-34	month and year - information complete	completed	24		no calendar	no calendar	no calendar	all woman sample	15	tigray-rural	tigray-rural	tigray		1	201		201				2607				oromigna	other	no	tigray	rural					4
00150072 02	ET7	15	72	2	15	619661	magabit	2011	1339	40749	meskerem	1986	1033	25	25-29	month and year - information complete	completed	25		no calendar	no calendar	no calendar	all woman sample	15	tigray-rural	tigray-rural	tigray		2	203		201				2607				oromigna	oromigna	no	tigray	rural					7
00150076 01	ET7	15	76	1	15	619661	magabit	2011	1339	40749	hidar	1972	867	39	35-39	month and year - information complete	completed	25		no calendar	no calendar	no calendar	all woman sample	15	tigray-rural	tigray-rural	tigray		2	203		201				2607				oromigna	oromigna	no	tigray	rural
00150080 03	ET7	15	80	3	15	619661	magabit	2011	1339	40749	tir	1983	1001	28	25-29	month and year - information complete	completed	25		no calendar	no calendar	no calendar	all woman sample	15	tigray-rural	tigray-rural	tigray		1	204		201				2607				oromigna	oromigna	no	tigray	rural
00150091 02	ET7	15	91	2	15	619661	magabit	2011	1339	40749	tahsas	1981	976	30	30-34	month and year - information complete	completed	25		no calendar	no calendar	no calendar	all woman sample	15	tigray-rural	tigray-rural	tigray		1	204		201				2607				oromigna	oromigna	no	tigray	rural
00150095 02	ET7	15	95	2	15	619661	magabit	2011	1339	40749	meskerem	1983	997	28	25-29	month and year - information complete	completed	25		no calendar	no calendar	no calendar	all woman sample	15	tigray-rural	tigray-rural	tigray		1	205		201				2607				oromigna	oromigna	no	tigray	rural					10
00150102 02	ET7	15	102	2	15	619661	magabit	2011	1339	40749	hidar	1990	1083	21	20-24	month and year - information complete	completed	25		no calendar	no calendar	no calendar	all woman sample	15	tigray-rural	tigray-rural	tigray		1	204		201				2607				oromigna	oromigna	no	tigray	rural					10
00160001 02	ET7	16	1	2	16	591477	magabit	2011	1339	40751	yakatit	1967	810	44	40-44	month and year - information complete	completed	27		no calendar	no calendar	no calendar	all woman sample	16	tigray-rural	tigray-rural	tigray		1	201		201				2164				oromigna	oromigna	no	tigray	rural
00160019 02	ET7	16	19	2	16	591477	magabit	2011	1339	40751	tir	1977	929	34	30-34	month and year - information complete	completed	27		no calendar	no calendar	no calendar	all woman sample	16	tigray-rural	tigray-rural	tigray		1	203		201				2164				oromigna	oromigna	no	tigray	rural					8
00160023 02	ET7	16	23	2	16	591477	magabit	2011	1339	40751	magabit	1968	823	43	40-44	month and year - information complete	completed	27		no calendar	no calendar	no calendar	all woman sample	16	tigray-rural	tigray-rural	tigray		3	204		201				2164				oromigna	oromigna	no	tigray	rural					4
00160030 04	ET7	16	30	4	16	591477	magabit	2011	1339	40751	magabit	1988	1063	23	20-24	month and year - information complete	completed	27		no calendar	no calendar	no calendar	all woman sample	16	tigray-rural	tigray-rural	tigray		1	201		201				2164				oromigna	oromigna	no	tigray	rural					4
00160040 02	ET7	16	40	2	16	591477	magabit	2011	1339	40751	tikimt	1973	878	38	35-39	month and year - information complete	completed	27		no calendar	no calendar	no calendar	all woman sample	16	tigray-rural	tigray-rural	tigray		1	201		201				2164				oromigna	oromigna	no	tigray	rural
00160044 03	ET7	16	44	3	16	591477	magabit	2011	1339	40751	magabit	1976	919	35	35-39	month and year - information complete	completed	27		no calendar	no calendar	no calendar	all woman sample	16	tigray-rural	tigray-rural	tigray		2	203		201				2164				oromigna	oromigna	no	tigray	rural					9
00160069 02	ET7	16	69	2	16	591477	magabit	2011	1339	40752	tir	1977	929	34	30-34	month and year - information complete	completed	28		no calendar	no calendar	no calendar	all woman sample	16	tigray-rural	tigray-rural	tigray		1	204		201				2164				oromigna	oromigna	no	tigray	rural					10
00160076 02	ET7	16	76	2	16	591477	magabit	2011	1339	40752	tikimt	1983	998	28	25-29	month and year - information complete	completed	28		no calendar	no calendar	no calendar	all woman sample	16	tigray-rural	tigray-rural	tigray		1	201		201				2164				oromigna	oromigna	no	tigray	rural					4
00160086 02	ET7	16	86	2	16	591477	magabit	2011	1339	40752	hidar	1988	1059	23	20-24	month and year - information complete	completed	28		no calendar	no calendar	no calendar	all woman sample	16	tigray-rural	tigray-rural	tigray		1	205		201				2164				oromigna	oromigna	no	tigray	rural					9
00160090 04	ET7	16	90	4	16	591477	magabit	2011	1339	40752	nehasa	1987	1056	23	20-24	month and year - information complete	completed	28		no calendar	no calendar	no calendar	all woman sample	16	tigray-rural	tigray-rural	tigray		1	203		201				2164				oromigna	oromigna	no	tigray	rural					12
00160104 02	ET7	16	104	2	16	591477	magabit	2011	1339	40752	tir	1974	893	37	35-39	month and year - information complete	completed	28		no calendar	no calendar	no calendar	all woman sample	16	tigray-rural	tigray-rural	tigray		2	203		201				2164				oromigna	oromigna	no	tigray	rural					5
00170003 02	ET7	17	3	2	17	616248	magabit	2011	1339	40743	tir	1986	1037	25	25-29	month and year - information complete	completed	19		no calendar	no calendar	no calendar	all woman sample	17	tigray-rural	tigray-rural	tigray		2	201		201				2037				oromigna	oromigna	no	tigray	rural					2
00170007 02	ET7	17	7	2	17	616248	magabit	2011	1339	40743	tahsas	1985	1024	26	25-29	month and year - information complete	completed	19		no calendar	no calendar	no calendar	all woman sample	17	tigray-rural	tigray-rural	tigray		2	201		201				2037				oromigna	oromigna	no	tigray	rural					5
00170010 02	ET7	17	10	2	17	616248	magabit	2011	1339	40743	yakatit	1981	978	30	30-34	month and year - information complete	completed	19		no calendar	no calendar	no calendar	all woman sample	17	tigray-rural	tigray-rural	tigray		3	201		201				2037				oromigna	oromigna	no	tigray	rural
00170014 02	ET7	17	14	2	17	616248	magabit	2011	1339	40743	yakatit	1981	978	30	30-34	month and year - information complete	completed	19		no calendar	no calendar	no calendar	all woman sample	17	tigray-rural	tigray-rural	tigray		1	201		201				2037				oromigna	oromigna	no	tigray	rural
00170020 02	ET7	17	20	2	17	616248	magabit	2011	1339	40744	tahsas	1985	1024	26	25-29	month and year - information complete	completed	20		no calendar	no calendar	no calendar	all woman sample	17	tigray-rural	tigray-rural	tigray		1	201		201				2037				oromigna	oromigna	no	tigray	rural					1
00170027 02	ET7	17	27	2	17	616248	magabit	2011	1339	40743	hidar	1982	987	29	25-29	year and age - month imputed	completed	19		no calendar	no calendar	no calendar	all woman sample	17	tigray-rural	tigray-rural	tigray		1	205		201				2037				oromigna	oromigna	no	tigray	rural
00170030 02	ET7	17	30	2	17	616248	magabit	2011	1339	40743	magabit	1971	859	40	40-44	year and age - month imputed	completed	19		no calendar	no calendar	no calendar	all woman sample	17	tigray-rural	tigray-rural	tigray		1	205		201				2037				oromigna	oromigna	no	tigray	rural
00170037 02	ET7	17	37	2	17	616248	magabit	2011	1339	40743	hidar	1993	1119	18	15-19	month and year - information complete	completed	19		no calendar	no calendar	no calendar	all woman sample	17	tigray-rural	tigray-rural	tigray		1	203		201				2037				oromigna	oromigna	no	tigray	rural
00170044 02	ET7	17	44	2	17	616248	magabit	2011	1339	40743	hidar	1974	891	37	35-39	month and year - information complete	completed	19		no calendar	no calendar	no calendar	all woman sample	17	tigray-rural	tigray-rural	tigray		1	203		201				2037				oromigna	oromigna	no	tigray	rural
00170047 02	ET7	17	47	2	17	616248	magabit	2011	1339	40743	tir	1976	917	35	35-39	month and year - information complete	completed	19		no calendar	no calendar	no calendar	all woman sample	17	tigray-rural	tigray-rural	tigray		1	203		201				2037				oromigna	oromigna	no	tigray	rural
00170051 02	ET7	17	51	2	17	616248	magabit	2011	1339	40743	tahsas	1983	1000	28	25-29	month and year - information complete	completed	19		no calendar	no calendar	no calendar	all woman sample	17	tigray-rural	tigray-rural	tigray		3	203		201				2037				oromigna	oromigna	no	tigray	rural					2
00170054 02	ET7	17	54	2	17	616248	magabit	2011	1339	40744	hidar	1984	1011	27	25-29	month and year - information complete	completed	20		no calendar	no calendar	no calendar	all woman sample	17	tigray-rural	tigray-rural	tigray		1	203		201				2037				oromigna	oromigna	no	tigray	rural					5
00170061 02	ET7	17	61	2	17	616248	magabit	2011	1339	40744	meskerem	1977	925	34	30-34	year and age - month imputed	completed	20		no calendar	no calendar	no calendar	all woman sample	17	tigray-rural	tigray-rural	tigray		1	203		201				2037				oromigna	oromigna	no	tigray	rural
00170071 02	ET7	17	71	2	17	616248	magabit	2011	1339	40744	hidar	1984	1011	27	25-29	month and year - information complete	completed	20		no calendar	no calendar	no calendar	all woman sample	17	tigray-rural	tigray-rural	tigray		1	204		201				2037				oromigna	oromigna	no	tigray	rural					5
00170074 02	ET7	17	74	2	17	616248	magabit	2011	1339	40744	tikimt	1983	998	28	25-29	month and year - information complete	completed	20		no calendar	no calendar	no calendar	all woman sample	17	tigray-rural	tigray-rural	tigray		1	204		201				2037				oromigna	oromigna	no	tigray	rural					1
00170077 02	ET7	17	77	2	17	616248	magabit	2011	1339	40744	yakatit	1971	858	40	40-44	month and year - information complete	completed	20		no calendar	no calendar	no calendar	all woman sample	17	tigray-rural	tigray-rural	tigray		1	204		201				2037				oromigna	oromigna	no	tigray	rural					2
00170088 02	ET7	17	88	2	17	616248	magabit	2011	1339	40743	tir	1987	1049	24	20-24	month and year - information complete	completed	19		no calendar	no calendar	no calendar	all woman sample	17	tigray-rural	tigray-rural	tigray		1	204		201				2037				oromigna	oromigna	no	tigray	rural					3
00180009 02	ET7	18	9	2	18	697118	magabit	2011	1339	40750	hidar	1972	867	39	35-39	month and year - information complete	completed	26		no calendar	no calendar	no calendar	all woman sample	18	tigray-rural	tigray-rural	tigray		1	104		101				2314				oromigna	oromigna	no	tigray	rural
00180017 02	ET7	18	17	2	18	697118	magabit	2011	1339	40750	hamle	1990	1091	20	20-24	month and year - information complete	completed	26		no calendar	no calendar	no calendar	all woman sample	18	tigray-rural	tigray-rural	tigray		2	106		101				2314				oromigna	oromigna	no	tigray	rural
00180025 02	ET7	18	25	2	18	697118	magabit	2011	1339	40750	tir	1993	1121	18	15-19	month and year - information complete	completed	26		no calendar	no calendar	no calendar	all woman sample	18	tigray-rural	tigray-rural	tigray		1	106		101				2314				amarigna	amarigna	no	tigray	rural					7
00180030 02	ET7	18	30	2	18	697118	magabit	2011	1339	40750	tahsas	1977	928	34	30-34	month and year - information complete	completed	26		no calendar	no calendar	no calendar	all woman sample	18	tigray-rural	tigray-rural	tigray		2	104		101				2314				oromigna	oromigna	no	tigray	rural
00180034 02	ET7	18	34	2	18	697118	magabit	2011	1339	40750	tikimt	1978	938	33	30-34	year and age - month imputed	completed	26		no calendar	no calendar	no calendar	all woman sample	18	tigray-rural	tigray-rural	tigray		1	106		101				2314				amarigna	amarigna	yes	tigray	rural
00180046 02	ET7	18	46	2	18	697118	magabit	2011	1339	40750	tahsas	1971	856	40	40-44	year and age - month imputed	completed	26		no calendar	no calendar	no calendar	all woman sample	18	tigray-rural	tigray-rural	tigray		3	101		101				2314				oromigna	oromigna	no	tigray	rural
00180051 02	ET7	18	51	2	18	697118	magabit	2011	1339	40750	nehasa	1967	816	43	40-44	month and year - information complete	completed	26		no calendar	no calendar	no calendar	all woman sample	18	tigray-rural	tigray-rural	tigray		2	101		101				2314				oromigna	oromigna	no	tigray	rural
00180055 02	ET7	18	55	2	18	697118	magabit	2011	1339	40750	hidar	1979	951	32	30-34	month and year - information complete	completed	26		no calendar	no calendar	no calendar	all woman sample	18	tigray-rural	tigray-rural	tigray		1	105		101				2314				oromigna	oromigna	yes	tigray	rural					2
00180063 02	ET7	18	63	2	18	697118	magabit	2011	1339	40750	sene	1970	850	40	40-44	year and age - month imputed	completed	26		no calendar	no calendar	no calendar	all woman sample	18	tigray-rural	tigray-rural	tigray		5	103		101				2314				oromigna	oromigna	no	tigray	rural
00180067 02	ET7	18	67	2	18	697118	magabit	2011	1339	40750	tir	1975	905	36	35-39	month and year - information complete	completed	26		no calendar	no calendar	no calendar	all woman sample	18	tigray-rural	tigray-rural	tigray		1	103		101				2314				oromigna	oromigna	no	tigray	rural
00180072 02	ET7	18	72	2	18	697118	magabit	2011	1339	40750	tahsas	1984	1012	27	25-29	month and year - information complete	completed	26		no calendar	no calendar	no calendar	all woman sample	18	tigray-rural	tigray-rural	tigray		1	103		101				2314				oromigna	oromigna	no	tigray	rural
00180076 02	ET7	18	76	2	18	697118	magabit	2011	1339	40750	tahsas	1988	1060	23	20-24	month and year - information complete	completed	26		no calendar	no calendar	no calendar	all woman sample	18	tigray-rural	tigray-rural	tigray		1	103		101				2314				oromigna	oromigna	no	tigray	rural
00180080 02	ET7	18	80	2	18	697118	magabit	2011	1339	40749	ginbot	1975	909	35	35-39	month and year - information complete	completed	25		no calendar	no calendar	no calendar	all woman sample	18	tigray-rural	tigray-rural	tigray		1	105		101				2314				oromigna	oromigna	yes	tigray	rural
00180093 02	ET7	18	93	2	18	697118	magabit	2011	1339	40749	tikimt	1988	1058	23	20-24	month and year - information complete	completed	25		no calendar	no calendar	no calendar	all woman sample	18	tigray-rural	tigray-rural	tigray		2	104		101				2314				oromigna	oromigna	no	tigray	rural
00180097 04	ET7	18	97	4	18	697118	magabit	2011	1339	40749	tahsas	1986	1036	25	25-29	year and age - month imputed	completed	25		no calendar	no calendar	no calendar	all woman sample	18	tigray-rural	tigray-rural	tigray		2	103		101				2314				oromigna	oromigna	no	tigray	rural
00180118 02	ET7	18	118	2	18	697118	magabit	2011	1339	40752	hidar	1983	999	28	25-29	month and year - information complete	completed	28		no calendar	no calendar	no calendar	all woman sample	18	tigray-rural	tigray-rural	tigray		1	105		101				2314				oromigna	oromigna	yes	tigray	rural
00190010 02	ET7	19	10	2	19	693917	magabit	2011	1339	40744	tahsas	1976	916	35	35-39	month and year - information complete	completed	20		no calendar	no calendar	no calendar	all woman sample	19	tigray-rural	tigray-rural	tigray		4	103		101				1642				oromigna	oromigna	no	tigray	rural
00190016 02	ET7	19	16	2	19	693917	magabit	2011	1339	40744	tir	1976	917	35	35-39	month and year - information complete	completed	20		no calendar	no calendar	no calendar	all woman sample	19	tigray-rural	tigray-rural	tigray		4	104		101				1642				oromigna	oromigna	no	tigray	rural
00190021 02	ET7	19	21	2	19	693917	magabit	2011	1339	40747	tikimt	1980	962	31	30-34	year and age - month imputed	completed	23		no calendar	no calendar	no calendar	all woman sample	19	tigray-rural	tigray-rural	tigray		3	105		101				1642				oromigna	oromigna	yes	tigray	rural					6
00190033 01	ET7	19	33	1	19	693917	magabit	2011	1339	40744	ginbot	1990	1089	20	20-24	month and age - year imputed	completed	20		no calendar	no calendar	no calendar	all woman sample	19	tigray-rural	tigray-rural	tigray		1	101		101				1642				oromigna	oromigna	no	tigray	rural					8
00190038 02	ET7	19	38	2	19	693917	magabit	2011	1339	40746	ginbot	1978	945	32	30-34	month and year - information complete	completed	22		no calendar	no calendar	no calendar	all woman sample	19	tigray-rural	tigray-rural	tigray		1	103		101				1642				oromigna	oromigna	no	tigray	rural					4
00190049 02	ET7	19	49	2	19	693917	magabit	2011	1339	40744	tir	1993	1121	18	15-19	year and age - month imputed	completed	20		no calendar	no calendar	no calendar	all woman sample	19	tigray-rural	tigray-rural	tigray		2	105		101				1642				oromigna	oromigna	yes	tigray	rural
00190072 02	ET7	19	72	2	19	693917	magabit	2011	1339	40746	meskerem	1993	1117	18	15-19	month and year - information complete	completed	22		no calendar	no calendar	no calendar	all woman sample	19	tigray-rural	tigray-rural	tigray		1	106		101				1642				amarigna	oromigna	yes	tigray	rural					7
00190095 03	ET7	19	95	3	19	693917	magabit	2011	1339	40744	tir	1991	1097	20	20-24	month and year - information complete	completed	20		no calendar	no calendar	no calendar	all woman sample	19	tigray-rural	tigray-rural	tigray		1	105		101				1642				oromigna	oromigna	yes	tigray	rural
00190111 01	ET7	19	111	1	19	693917	magabit	2011	1339	40746	meskerem	1991	1093	20	20-24	month and year - information complete	completed	22		no calendar	no calendar	no calendar	all woman sample	19	tigray-rural	tigray-rural	tigray		2	104		101				1642				oromigna	oromigna	no	tigray	rural					7
00190117 02	ET7	19	117	2	19	693917	magabit	2011	1339	40746	yakatit	1985	1026	26	25-29	month and year - information complete	completed	22		no calendar	no calendar	no calendar	all woman sample	19	tigray-rural	tigray-rural	tigray		1	104		101				1642				oromigna	oromigna	no	tigray	rural
00190128 01	ET7	19	128	1	19	693917	magabit	2011	1339	40747	magabit	1991	1099	20	20-24	year and age - month imputed	completed	23		no calendar	no calendar	no calendar	all woman sample	19	tigray-rural	tigray-rural	tigray		1	106		101				1642				amarigna	oromigna	yes	tigray	rural					3
00190134 01	ET7	19	134	1	19	693917	magabit	2011	1339	40747	tahsas	1976	916	35	35-39	year and age - month imputed	completed	23		no calendar	no calendar	no calendar	all woman sample	19	tigray-rural	tigray-rural	tigray		3	106		101				1642				amarigna	oromigna	yes	tigray	rural
00190140 01	ET7	19	140	1	19	693917	magabit	2011	1339	40747	hamle	1984	1019	26	25-29	month and year - information complete	completed	23		no calendar	no calendar	no calendar	all woman sample	19	tigray-rural	tigray-rural	tigray		1	101		101				1642				amarigna	oromigna	yes	tigray	rural					6
00190145 02	ET7	19	145	2	19	693917	magabit	2011	1339	40747	tikimt	1990	1082	21	20-24	month and year - information complete	completed	23		no calendar	no calendar	no calendar	all woman sample	19	tigray-rural	tigray-rural	tigray		1	106		101				1642				oromigna	oromigna	no	tigray	rural
00190157 02	ET7	19	157	2	19	693917	magabit	2011	1339	40747	magabit	1972	871	39	35-39	year and age - month imputed	completed	23		no calendar	no calendar	no calendar	all woman sample	19	tigray-rural	tigray-rural	tigray		1	103		101				1642				oromigna	oromigna	no	tigray	rural
00190162 02	ET7	19	162	2	19	693917	magabit	2011	1339	40747	ginbot	1982	993	28	25-29	year and age - month imputed	completed	23		no calendar	no calendar	no calendar	all woman sample	19	tigray-rural	tigray-rural	tigray		1	103		101				1642				oromigna	oromigna	no	tigray	rural					3
00190168 03	ET7	19	168	3	19	693917	magabit	2011	1339	40747	tir	1984	1013	27	25-29	month and year - information complete	completed	23		no calendar	no calendar	no calendar	all woman sample	19	tigray-rural	tigray-rural	tigray		1	103		101				1642				oromigna	oromigna	no	tigray	rural					3
00200003 02	ET7	20	3	2	20	787745	magabit	2011	1339	40754	yakatit	1984	1014	27	25-29	month and year - information complete	completed	30		no calendar	no calendar	no calendar	all woman sample	20	tigray-rural	tigray-rural	tigray		1	104		101				2623				oromigna	oromigna	no	tigray	rural					8
00200013 02	ET7	20	13	2	20	787745	magabit	2011	1339	40754	hidar	1977	927	34	30-34	month and year - information complete	completed	30		no calendar	no calendar	no calendar	all woman sample	20	tigray-rural	tigray-rural	tigray		1	104		101				2623				oromigna	oromigna	no	tigray	rural
00200042 02	ET7	20	42	2	20	787745	magabit	2011	1339	40754	meskerem	1976	913	35	35-39	year and age - month imputed	completed	30		no calendar	no calendar	no calendar	all woman sample	20	tigray-rural	tigray-rural	tigray		2	103		101				2623				oromigna	oromigna	no	tigray	rural
00200047 02	ET7	20	47	2	20	787745	magabit	2011	1339	40754	hamle	1980	971	30	30-34	month and year - information complete	completed	30		no calendar	no calendar	no calendar	all woman sample	20	tigray-rural	tigray-rural	tigray		1	103		101				2623				oromigna	oromigna	no	tigray	rural
00200052 02	ET7	20	52	2	20	787745	magabit	2011	1339	40755	tir	1988	1061	23	20-24	month and year - information complete	completed	31		no calendar	no calendar	no calendar	all woman sample	20	tigray-rural	tigray-rural	tigray		2	106		101				2623				amarigna	oromigna	yes	tigray	rural					10
00200072 02	ET7	20	72	2	20	787745	miyazya	2011	1340	40756	sene	1980	970	30	30-34	month and year - information complete	completed	1		no calendar	no calendar	no calendar	all woman sample	20	tigray-rural	tigray-rural	tigray		1	106		101				2623				amarigna	oromigna	yes	tigray	rural					3
00200076 02	ET7	20	76	2	20	787745	magabit	2011	1339	40754	magabit	1990	1087	21	20-24	month and year - information complete	completed	30		no calendar	no calendar	no calendar	all woman sample	20	tigray-rural	tigray-rural	tigray		1	101		101				2623				oromigna	oromigna	no	tigray	rural					8
00200081 02	ET7	20	81	2	20	787745	magabit	2011	1339	40754	tikimt	1980	962	31	30-34	month and year - information complete	completed	30		no calendar	no calendar	no calendar	all woman sample	20	tigray-rural	tigray-rural	tigray		1	101		101				2623				oromigna	oromigna	no	tigray	rural
00200091 02	ET7	20	91	2	20	787745	magabit	2011	1339	40755	tahsas	1986	1036	25	25-29	year and age - month imputed	completed	31		no calendar	no calendar	no calendar	all woman sample	20	tigray-rural	tigray-rural	tigray		1	104		101				2623				oromigna	oromigna	no	tigray	rural					9
00200101 01	ET7	20	101	1	20	787745	magabit	2011	1339	40755	hidar	1989	1071	22	20-24	month and year - information complete	completed	31		no calendar	no calendar	no calendar	all woman sample	20	tigray-rural	tigray-rural	tigray		1	104		101				2623				oromigna	oromigna	no	tigray	rural
00200106 02	ET7	20	106	2	20	787745	magabit	2011	1339	40755	miyazya	1978	944	32	30-34	month and year - information complete	completed	31		no calendar	no calendar	no calendar	all woman sample	20	tigray-rural	tigray-rural	tigray		1	106		101				2623				amarigna	oromigna	yes	tigray	rural
00200125 02	ET7	20	125	2	20	787745	magabit	2011	1339	40755	hidar	1990	1083	21	20-24	year and age - month imputed	completed	31		no calendar	no calendar	no calendar	all woman sample	20	tigray-rural	tigray-rural	tigray		1	103		101				2623				oromigna	oromigna	no	tigray	rural
00200135 02	ET7	20	135	2	20	787745	magabit	2011	1339	40755	meskerem	1990	1081	21	20-24	year and age - month imputed	completed	31		no calendar	no calendar	no calendar	all woman sample	20	tigray-rural	tigray-rural	tigray		2	103		101				2623				oromigna	oromigna	no	tigray	rural					7
00200140 02	ET7	20	140	2	20	787745	magabit	2011	1339	40755	hamle	1980	971	30	30-34	month and year - information complete	completed	31		no calendar	no calendar	no calendar	all woman sample	20	tigray-rural	tigray-rural	tigray		2	105		101				2623				oromigna	oromigna	yes	tigray	rural					10
00200145 01	ET7	20	145	1	20	787745	magabit	2011	1339	40755	hidar	1991	1095	20	20-24	month and year - information complete	completed	31		no calendar	no calendar	no calendar	all woman sample	20	tigray-rural	tigray-rural	tigray		1	105		101				2623				oromigna	oromigna	yes	tigray	rural					6
00210012 02	ET7	21	12	2	21	581712	miyazya	2011	1340	40768	tikimt	1978	938	33	30-34	month and year - information complete	completed	13		no calendar	no calendar	no calendar	all woman sample	21	tigray-rural	tigray-rural	tigray		2	105		101				1688				amarigna	oromigna	no	tigray	rural					3
00210021 03	ET7	21	21	3	21	581712	miyazya	2011	1340	40767	ginbot	1989	1077	21	20-24	month and year - information complete	completed	12		no calendar	no calendar	no calendar	all woman sample	21	tigray-rural	tigray-rural	tigray		2	101		101				1688				oromigna	oromigna	no	tigray	rural					8
00210035 01	ET7	21	35	1	21	581712	miyazya	2011	1340	40767	tikimt	1981	974	30	30-34	year and age - month imputed	completed	12		no calendar	no calendar	no calendar	all woman sample	21	tigray-rural	tigray-rural	tigray		1	103		101				1688				oromigna	oromigna	no	tigray	rural
00210039 02	ET7	21	39	2	21	581712	miyazya	2011	1340	40767	nehasa	1981	984	29	25-29	month and year - information complete	completed	12		no calendar	no calendar	no calendar	all woman sample	21	tigray-rural	tigray-rural	tigray		1	104		101				1688				oromigna	oromigna	no	tigray	rural					5
00210063 03	ET7	21	63	3	21	581712	miyazya	2011	1340	40768	tikimt	1984	1010	27	25-29	month and year - information complete	completed	13		no calendar	no calendar	no calendar	all woman sample	21	tigray-rural	tigray-rural	tigray		1	103		101				1688				oromigna	oromigna	no	tigray	rural					3
00210067 01	ET7	21	67	1	21	581712	miyazya	2011	1340	40768	tir	1969	833	42	40-44	year and age - month imputed	completed	13		no calendar	no calendar	no calendar	all woman sample	21	tigray-rural	tigray-rural	tigray		1	104		101				1688				oromigna	oromigna	no	tigray	rural
00210086 01	ET7	21	86	1	21	581712	miyazya	2011	1340	40768	meskerem	1977	925	34	30-34	month and year - information complete	completed	13		no calendar	no calendar	no calendar	all woman sample	21	tigray-rural	tigray-rural	tigray		1	106		101				1688				amarigna	oromigna	yes	tigray	rural					6
00210104 02	ET7	21	104	2	21	581712	miyazya	2011	1340	40769	hidar	1991	1095	20	20-24	month and year - information complete	completed	14		no calendar	no calendar	no calendar	all woman sample	21	tigray-rural	tigray-rural	tigray		2	103		101				1688				oromigna	oromigna	no	tigray	rural					6
00210128 04	ET7	21	128	4	21	581712	miyazya	2011	1340	40768	meskerem	1993	1117	18	15-19	month and year - information complete	completed	13		no calendar	no calendar	no calendar	all woman sample	21	tigray-rural	tigray-rural	tigray		2	106		101				1688				amarigna	oromigna	yes	tigray	rural					2
00220013 02	ET7	22	13	2	22	713479	miyazya	2011	1340	40763	tikimt	1983	998	28	25-29	month and year - information complete	completed	8		no calendar	no calendar	no calendar	all woman sample	22	tigray-rural	tigray-rural	tigray		3	101		101				955				oromigna	oromigna	no	tigray	rural
00220023 04	ET7	22	23	4	22	713479	miyazya	2011	1340	40763	tir	1987	1049	24	20-24	month and year - information complete	completed	8		no calendar	no calendar	no calendar	all woman sample	22	tigray-rural	tigray-rural	tigray		1	105		101				955				amarigna	oromigna	no	tigray	rural					4
00220028 02	ET7	22	28	2	22	713479	miyazya	2011	1340	40763	hamle	1986	1043	24	20-24	month and year - information complete	completed	8		no calendar	no calendar	no calendar	all woman sample	22	tigray-rural	tigray-rural	tigray		1	101		101				955				oromigna	oromigna	no	tigray	rural
00220038 02	ET7	22	38	2	22	713479	miyazya	2011	1340	40764	magabit	1990	1087	21	20-24	year and age - month imputed	completed	9		no calendar	no calendar	no calendar	all woman sample	22	tigray-rural	tigray-rural	tigray		3	104		101				955				oromigna	oromigna	no	tigray	rural					6
00220048 02	ET7	22	48	2	22	713479	miyazya	2011	1340	40763	hidar	1981	975	30	30-34	year and age - month imputed	completed	8		no calendar	no calendar	no calendar	all woman sample	22	tigray-rural	tigray-rural	tigray		1	106		101				955				amarigna	oromigna	no	tigray	rural
00220053 02	ET7	22	53	2	22	713479	miyazya	2011	1340	40763	tahsas	1973	880	38	35-39	year and age - month imputed	completed	8		no calendar	no calendar	no calendar	all woman sample	22	tigray-rural	tigray-rural	tigray		1	103		101				955				oromigna	oromigna	no	tigray	rural
00220059 02	ET7	22	59	2	22	713479	miyazya	2011	1340	40763	tahsas	1984	1012	27	25-29	month and year - information complete	completed	8		no calendar	no calendar	no calendar	all woman sample	22	tigray-rural	tigray-rural	tigray		1	104		101				955				oromigna	oromigna	no	tigray	rural					7
00220079 02	ET7	22	79	2	22	713479	miyazya	2011	1340	40764	tahsas	1972	868	39	35-39	month and year - information complete	completed	9		no calendar	no calendar	no calendar	all woman sample	22	tigray-rural	tigray-rural	tigray		1	106		101				955				amarigna	oromigna	no	tigray	rural
00220084 02	ET7	22	84	2	22	713479	miyazya	2011	1340	40764	hidar	1981	975	30	30-34	month and year - information complete	completed	9		no calendar	no calendar	no calendar	all woman sample	22	tigray-rural	tigray-rural	tigray		1	103		101				955				oromigna	oromigna	no	tigray	rural
00220094 02	ET7	22	94	2	22	713479	miyazya	2011	1340	40764	miyazya	1985	1028	26	25-29	year and age - month imputed	completed	9		no calendar	no calendar	no calendar	all woman sample	22	tigray-rural	tigray-rural	tigray		1	106		101				955				amarigna	oromigna	no	tigray	rural					3
00220099 02	ET7	22	99	2	22	713479	miyazya	2011	1340	40764	tir	1981	977	30	30-34	year and age - month imputed	completed	9		no calendar	no calendar	no calendar	all woman sample	22	tigray-rural	tigray-rural	tigray		1	103		101				955				amarigna	amarigna	no	tigray	rural
00220104 01	ET7	22	104	1	22	713479	miyazya	2011	1340	40764	magabit	1980	967	31	30-34	year and age - month imputed	completed	9		no calendar	no calendar	no calendar	all woman sample	22	tigray-rural	tigray-rural	tigray		1	104		101				955				oromigna	oromigna	no	tigray	rural					3
00220120 01	ET7	22	120	1	22	713479	miyazya	2011	1340	40764	magabit	1977	931	34	30-34	month and year - information complete	completed	9		no calendar	no calendar	no calendar	all woman sample	22	tigray-rural	tigray-rural	tigray		2	104		101				955				oromigna	oromigna	no	tigray	rural
00220125 02	ET7	22	125	2	22	713479	miyazya	2011	1340	40765	meskerem	1977	925	34	30-34	month and year - information complete	completed	10		no calendar	no calendar	no calendar	all woman sample	22	tigray-rural	tigray-rural	tigray		2	106		101				955				amarigna	oromigna	no	tigray	rural
00230005 01	ET7	23	5	1	23	529482	miyazya	2011	1340	40786	tikimt	1973	878	38	35-39	month and year - information complete	completed	31		no calendar	no calendar	no calendar	all woman sample	23	tigray-rural	tigray-rural	tigray		1	203		201				2302				oromigna	oromigna	no	tigray	rural					1
00230008 02	ET7	23	8	2	23	529482	ginbot	2011	1341	40788	ginbot	1977	933	34	30-34	month and year - information complete	completed	2		no calendar	no calendar	no calendar	all woman sample	23	tigray-rural	tigray-rural	tigray		1	204		201				2302				oromigna	oromigna	no	tigray	rural
00230015 02	ET7	23	15	2	23	529482	miyazya	2011	1340	40786	tikimt	1969	830	42	40-44	month and year - information complete	completed	31		no calendar	no calendar	no calendar	all woman sample	23	tigray-rural	tigray-rural	tigray		1	201		201				2302				oromigna	oromigna	no	tigray	rural
00230015 03	ET7	23	15	3	23	529482	miyazya	2011	1340	40786	tahsas	1991	1096	20	20-24	month and year - information complete	completed	31		no calendar	no calendar	no calendar	all woman sample	23	tigray-rural	tigray-rural	tigray		1	201		201				2302				oromigna	oromigna	no	tigray	rural					10
00230022 01	ET7	23	22	1	23	529482	ginbot	2011	1341	40788	yakatit	1988	1062	23	20-24	month and year - information complete	completed	2		no calendar	no calendar	no calendar	all woman sample	23	tigray-rural	tigray-rural	tigray		3	204		201				2302				oromigna	oromigna	no	tigray	rural					7
00230025 02	ET7	23	25	2	23	529482	ginbot	2011	1341	40788	hamle	1983	1007	27	25-29	month and year - information complete	completed	2		no calendar	no calendar	no calendar	all woman sample	23	tigray-rural	tigray-rural	tigray		1	205		201				2302				oromigna	oromigna	no	tigray	rural					8
00230056 02	ET7	23	56	2	23	529482	miyazya	2011	1340	40786	yakatit	1986	1038	25	25-29	month and year - information complete	completed	31		no calendar	no calendar	no calendar	all woman sample	23	tigray-rural	tigray-rural	tigray		5	204		201				2302				oromigna	oromigna	no	tigray	rural
00230063 02	ET7	23	63	2	23	529482	ginbot	2011	1341	40788	hidar	1988	1059	23	20-24	month and year - information complete	completed	2		no calendar	no calendar	no calendar	all woman sample	23	tigray-rural	tigray-rural	tigray		1	203		201				2302				oromigna	oromigna	no	tigray	rural					8
00230067 02	ET7	23	67	2	23	529482	ginbot	2011	1341	40788	tikimt	1971	854	40	40-44	month and year - information complete	completed	2		no calendar	no calendar	no calendar	all woman sample	23	tigray-rural	tigray-rural	tigray		1	201		201				2302				oromigna	oromigna	no	tigray	rural
00230098 02	ET7	23	98	2	23	529482	ginbot	2011	1341	40788	magabit	1984	1015	27	25-29	month and year - information complete	completed	2		no calendar	no calendar	no calendar	all woman sample	23	tigray-rural	tigray-rural	tigray		2	205		201				2302				oromigna	oromigna	no	tigray	rural					7
00230101 02	ET7	23	101	2	23	529482	ginbot	2011	1341	40788	hidar	1983	999	28	25-29	month and year - information complete	completed	2		no calendar	no calendar	no calendar	all woman sample	23	tigray-rural	tigray-rural	tigray		1	204		201				2302				oromigna	oromigna	no	tigray	rural					5
00240001 02	ET7	24	1	2	24	616248	ginbot	2011	1341	40794	yakatit	1993	1122	18	15-19	month and year - information complete	completed	8		no calendar	no calendar	no calendar	all woman sample	24	tigray-rural	tigray-rural	tigray		1	203		201				2198				oromigna	oromigna	no	tigray	rural
00240005 02	ET7	24	5	2	24	616248	ginbot	2011	1341	40793	miyazya	1981	980	30	30-34	month and year - information complete	completed	7		no calendar	no calendar	no calendar	all woman sample	24	tigray-rural	tigray-rural	tigray		1	204		201				2198				oromigna	oromigna	no	tigray	rural					3
00240015 02	ET7	24	15	2	24	616248	ginbot	2011	1341	40792	magabit	1988	1063	23	20-24	month and year - information complete	completed	6		no calendar	no calendar	no calendar	all woman sample	24	tigray-rural	tigray-rural	tigray		1	201		201				2198				oromigna	oromigna	no	tigray	rural
00240018 01	ET7	24	18	1	24	616248	ginbot	2011	1341	40792	hidar	1986	1035	25	25-29	month and year - information complete	completed	6		no calendar	no calendar	no calendar	all woman sample	24	tigray-rural	tigray-rural	tigray		1	203		201				2198				oromigna	oromigna	no	tigray	rural					10
00240025 01	ET7	24	25	1	24	616248	ginbot	2011	1341	40793	ginbot	1977	933	34	30-34	year and age - month imputed	completed	7		no calendar	no calendar	no calendar	all woman sample	24	tigray-rural	tigray-rural	tigray		1	205		201				2198				oromigna	oromigna	no	tigray	rural					7
00240028 02	ET7	24	28	2	24	616248	ginbot	2011	1341	40792	tir	1975	905	36	35-39	month and year - information complete	completed	6		no calendar	no calendar	no calendar	all woman sample	24	tigray-rural	tigray-rural	tigray		1	201		201				2198				oromigna	oromigna	no	tigray	rural
00240042 01	ET7	24	42	1	24	616248	ginbot	2011	1341	40792	sene	1981	982	29	25-29	month and year - information complete	completed	6		no calendar	no calendar	no calendar	all woman sample	24	tigray-rural	tigray-rural	tigray		1	203		201				2198				oromigna	oromigna	no	tigray	rural					10
00240045 02	ET7	24	45	2	24	616248	ginbot	2011	1341	40792	meskerem	1971	853	40	40-44	month and year - information complete	completed	6		no calendar	no calendar	no calendar	all woman sample	24	tigray-rural	tigray-rural	tigray		1	204		201				2198				oromigna	oromigna	no	tigray	rural
00240055 02	ET7	24	55	2	24	616248	ginbot	2011	1341	40793	yakatit	1977	930	34	30-34	month and year - information complete	completed	7		no calendar	no calendar	no calendar	all woman sample	24	tigray-rural	tigray-rural	tigray		1	201		201				2198				oromigna	oromigna	no	tigray	rural
00240069 02	ET7	24	69	2	24	616248	ginbot	2011	1341	40793	tir	1983	1001	28	25-29	month and year - information complete	completed	7		no calendar	no calendar	no calendar	all woman sample	24	tigray-rural	tigray-rural	tigray		1	201		201				2198				oromigna	oromigna	no	tigray	rural
00240086 02	ET7	24	86	2	24	616248	ginbot	2011	1341	40793	magabit	1971	859	40	40-44	month and year - information complete	completed	7		no calendar	no calendar	no calendar	all woman sample	24	tigray-rural	tigray-rural	tigray		1	203		201				2198				oromigna	oromigna	no	tigray	rural
00240089 02	ET7	24	89	2	24	616248	ginbot	2011	1341	40793	tahsas	1971	856	40	40-44	month and year - information complete	completed	7		no calendar	no calendar	no calendar	all woman sample	24	tigray-rural	tigray-rural	tigray		1	204		201				2198				oromigna	oromigna	no	tigray	rural
00250006 02	ET7	25	6	2	25	808700	ginbot	2011	1341	40790	sene	1980	970	30	30-34	month and year - information complete	completed	4		no calendar	no calendar	no calendar	all woman sample	25	tigray-rural	tigray-rural	tigray		1	201		201				2423				oromigna	oromigna	no	tigray	rural					9
00250019 05	ET7	25	19	5	25	808700	ginbot	2011	1341	40790	hidar	1990	1083	21	20-24	month and year - information complete	completed	4		no calendar	no calendar	no calendar	all woman sample	25	tigray-rural	tigray-rural	tigray		2	204		201				2423				oromigna	oromigna	no	tigray	rural					12
00250064 01	ET7	25	64	1	25	808700	ginbot	2011	1341	40790	hidar	1993	1119	18	15-19	month and year - information complete	completed	4		no calendar	no calendar	no calendar	all woman sample	25	tigray-rural	tigray-rural	tigray		1	205		201				2423				oromigna	oromigna	no	tigray	rural					7
00250070 01	ET7	25	70	1	25	808700	ginbot	2011	1341	40790	tahsas	1987	1048	24	20-24	month and year - information complete	completed	4		no calendar	no calendar	no calendar	all woman sample	25	tigray-rural	tigray-rural	tigray		1	203		201				2423				oromigna	oromigna	no	tigray	rural					8
00250083 01	ET7	25	83	1	25	808700	ginbot	2011	1341	40790	tir	1992	1109	19	15-19	month and year - information complete	completed	4		no calendar	no calendar	no calendar	all woman sample	25	tigray-rural	tigray-rural	tigray		3	205		201				2423				oromigna	oromigna	no	tigray	rural					10
00250102 02	ET7	25	102	2	25	808700	ginbot	2011	1341	40790	tahsas	1972	868	39	35-39	month and year - information complete	completed	4		no calendar	no calendar	no calendar	all woman sample	25	tigray-rural	tigray-rural	tigray		4	205		201				2423				oromigna	oromigna	no	tigray	rural
00250122 02	ET7	25	122	2	25	808700	ginbot	2011	1341	40790	tahsas	1989	1072	22	20-24	month and year - information complete	completed	4		no calendar	no calendar	no calendar	all woman sample	25	tigray-rural	tigray-rural	tigray		1	201		201				2423				oromigna	oromigna	no	tigray	rural					8
00250128 01	ET7	25	128	1	25	808700	ginbot	2011	1341	40789	tikimt	1984	1010	27	25-29	month and year - information complete	completed	3		no calendar	no calendar	no calendar	all woman sample	25	tigray-rural	tigray-rural	tigray		2	203		201				2423				oromigna	oromigna	no	tigray	rural					3
00250134 02	ET7	25	134	2	25	808700	ginbot	2011	1341	40789	meskerem	1988	1057	23	20-24	month and year - information complete	completed	3		no calendar	no calendar	no calendar	all woman sample	25	tigray-rural	tigray-rural	tigray		1	204		201				2423				oromigna	oromigna	no	tigray	rural					2
00250141 02	ET7	25	141	2	25	808700	ginbot	2011	1341	40791	magabit	1989	1075	22	20-24	month and year - information complete	completed	5		no calendar	no calendar	no calendar	all woman sample	25	tigray-rural	tigray-rural	tigray		4	205		201				2423				oromigna	oromigna	no	tigray	rural					10
00250154 01	ET7	25	154	1	25	808700	ginbot	2011	1341	40789	magabit	1975	907	36	35-39	month and year - information complete	completed	3		no calendar	no calendar	no calendar	all woman sample	25	tigray-rural	tigray-rural	tigray		1	203		201				2423				oromigna	oromigna	no	tigray	rural
00250160 02	ET7	25	160	2	25	808700	ginbot	2011	1341	40789	yakatit	1992	1110	19	15-19	month and year - information complete	completed	3		no calendar	no calendar	no calendar	all woman sample	25	tigray-rural	tigray-rural	tigray		1	204		201				2423				oromigna	oromigna	no	tigray	rural					10
00250166 01	ET7	25	166	1	25	808700	ginbot	2011	1341	40789	yakatit	1989	1074	22	20-24	month and year - information complete	completed	3		no calendar	no calendar	no calendar	all woman sample	25	tigray-rural	tigray-rural	tigray		1	205		201				2423				oromigna	oromigna	no	tigray	rural					7
00250192 01	ET7	25	192	1	25	808700	ginbot	2011	1341	40789	magabit	1986	1039	25	25-29	year and age - month imputed	completed	3		no calendar	no calendar	no calendar	all woman sample	25	tigray-rural	tigray-rural	tigray		1	205		201				2423				oromigna	oromigna	no	tigray	rural					3
00260016 02	ET7	26	16	2	26	182806	magabit	2011	1339	40746	sene	1987	1054	23	20-24	month and year - information complete	completed	22		no calendar	no calendar	no calendar	all woman sample	26	afar-urban	afar-urban	afar		1	301		301				359				amarigna	amarigna	no	afar	urban					1
00260058 02	ET7	26	58	2	26	182806	magabit	2011	1339	40746	tir	1982	989	29	25-29	year and age - month imputed	completed	22		no calendar	no calendar	no calendar	all woman sample	26	afar-urban	afar-urban	afar		1	303		301				359				amarigna	amarigna	no	afar	urban					9
00260090 02	ET7	26	90	2	26	182806	magabit	2011	1339	40746	tir	1982	989	29	25-29	month and year - information complete	completed	22		no calendar	no calendar	no calendar	all woman sample	26	afar-urban	afar-urban	afar		2	305		301				359				amarigna	amarigna	no	afar	urban					6
00260105 02	ET7	26	105	2	26	182806	magabit	2011	1339	40746	yakatit	1985	1026	26	25-29	year and age - month imputed	completed	22		no calendar	no calendar	no calendar	all woman sample	26	afar-urban	afar-urban	afar		3	305		301				359				amarigna	amarigna	no	afar	urban					10
00260127 02	ET7	26	127	2	26	182806	magabit	2011	1339	40746	yakatit	1984	1014	27	25-29	year and age - month imputed	completed	22		no calendar	no calendar	no calendar	all woman sample	26	afar-urban	afar-urban	afar		1	305		301				359				amarigna	afarigna	yes	afar	urban
00260132 02	ET7	26	132	2	26	182806	magabit	2011	1339	40746	yakatit	1973	882	38	35-39	year and age - month imputed	completed	22		no calendar	no calendar	no calendar	all woman sample	26	afar-urban	afar-urban	afar		1	305		301				359				amarigna	afarigna	yes	afar	urban
00270006 02	ET7	27	6	2	27	279249	magabit	2011	1339	40741	tikimt	1980	962	31	30-34	month and year - information complete	completed	17		no calendar	no calendar	no calendar	all woman sample	27	afar-urban	afar-urban	afar		1	501		501				716				amarigna	afarigna	yes	afar	urban					3
00270022 02	ET7	27	22	2	27	279249	magabit	2011	1339	40743	meskerem	1981	973	30	30-34	year and age - month imputed	completed	19		no calendar	no calendar	no calendar	all woman sample	27	afar-urban	afar-urban	afar		3	506		501				716				afarigna	afarigna	no	afar	urban
00270030 04	ET7	27	30	4	27	279249	magabit	2011	1339	40741	miyazya	1984	1016	26	25-29	month and year - information complete	completed	17		no calendar	no calendar	no calendar	all woman sample	27	afar-urban	afar-urban	afar		1	505		501				716				amarigna	afarigna	yes	afar	urban					5
00270054 02	ET7	27	54	2	27	279249	magabit	2011	1339	40741	magabit	1984	1015	27	25-29	year and age - month imputed	completed	17		no calendar	no calendar	no calendar	all woman sample	27	afar-urban	afar-urban	afar		1	504		501				716				amarigna	afarigna	yes	afar	urban
00270062 06	ET7	27	62	6	27	279249	magabit	2011	1339	40741	yakatit	1991	1098	20	20-24	month and year - information complete	completed	17		no calendar	no calendar	no calendar	all woman sample	27	afar-urban	afar-urban	afar		1	506		501				716				hararigna/adirigna	amarigna	no	afar	urban					7
00270070 02	ET7	27	70	2	27	279249	magabit	2011	1339	40742	tir	1986	1037	25	25-29	month and year - information complete	completed	18		no calendar	no calendar	no calendar	all woman sample	27	afar-urban	afar-urban	afar		1	501		501				716				amarigna	afarigna	yes	afar	urban					12
00270078 03	ET7	27	78	3	27	279249	magabit	2011	1339	40741	tikimt	1994	1130	17	15-19	month and year - information complete	completed	17		no calendar	no calendar	no calendar	all woman sample	27	afar-urban	afar-urban	afar		1	504		501				716				amarigna	afarigna	no	afar	urban					7
00270086 03	ET7	27	86	3	27	279249	magabit	2011	1339	40741	tikimt	1991	1094	20	20-24	month and year - information complete	completed	17		no calendar	no calendar	no calendar	all woman sample	27	afar-urban	afar-urban	afar		1	506		501				716				afarigna	amarigna	yes	afar	urban					7
00270094 02	ET7	27	94	2	27	279249	magabit	2011	1339	40741	tikimt	1984	1010	27	25-29	month and year - information complete	completed	17		no calendar	no calendar	no calendar	all woman sample	27	afar-urban	afar-urban	afar		1	506		501				716				oromigna	amarigna	no	afar	urban					9
00270110 02	ET7	27	110	2	27	279249	magabit	2011	1339	40741	tahsas	1991	1096	20	20-24	year and age - month imputed	completed	17		no calendar	no calendar	no calendar	all woman sample	27	afar-urban	afar-urban	afar		2	506		501				716				afarigna	amarigna	no	afar	urban					10
00270118 02	ET7	27	118	2	27	279249	magabit	2011	1339	40742	yakatit	1981	978	30	30-34	year and age - month imputed	completed	18		no calendar	no calendar	no calendar	all woman sample	27	afar-urban	afar-urban	afar		1	506		501				716				afarigna	amarigna	yes	afar	urban					3
00270142 03	ET7	27	142	3	27	279249	magabit	2011	1339	40742	tahsas	1989	1072	22	20-24	month and year - information complete	completed	18		no calendar	no calendar	no calendar	all woman sample	27	afar-urban	afar-urban	afar		2	504		501				716				amarigna	afarigna	yes	afar	urban
00270158 02	ET7	27	158	2	27	279249	magabit	2011	1339	40742	meskerem	1979	949	32	30-34	month and year - information complete	completed	18		no calendar	no calendar	no calendar	all woman sample	27	afar-urban	afar-urban	afar		4	504		501				716				amarigna	afarigna	yes	afar	urban					2
00270166 01	ET7	27	166	1	27	279249	magabit	2011	1339	40742	tir	1989	1073	22	20-24	month and year - information complete	completed	18		no calendar	no calendar	no calendar	all woman sample	27	afar-urban	afar-urban	afar		5	504		501				716				amarigna	afarigna	yes	afar	urban					11
00270174 02	ET7	27	174	2	27	279249	magabit	2011	1339	40743	tir	1976	917	35	35-39	month and year - information complete	completed	19		no calendar	no calendar	no calendar	all woman sample	27	afar-urban	afar-urban	afar		1	501		501				716				amarigna	amarigna	yes	afar	urban
00270182 01	ET7	27	182	1	27	279249	magabit	2011	1339	40742	meskerem	1988	1057	23	20-24	month and year - information complete	completed	18		no calendar	no calendar	no calendar	all woman sample	27	afar-urban	afar-urban	afar		2	501		501				716				amarigna	afarigna	yes	afar	urban					4
00270214 02	ET7	27	214	2	27	279249	magabit	2011	1339	40742	tikimt	1984	1010	27	25-29	year and age - month imputed	completed	18		no calendar	no calendar	no calendar	all woman sample	27	afar-urban	afar-urban	afar		2	506		501				716				afarigna	amarigna	no	afar	urban
00270222 02	ET7	27	222	2	27	279249	magabit	2011	1339	40742	yakatit	1989	1074	22	20-24	year and age - month imputed	completed	18		no calendar	no calendar	no calendar	all woman sample	27	afar-urban	afar-urban	afar		1	506		501				716				afarigna	afarigna	yes	afar	urban
00270230 02	ET7	27	230	2	27	279249	magabit	2011	1339	40742	ginbot	1975	909	35	35-39	month and year - information complete	completed	18		no calendar	no calendar	no calendar	all woman sample	27	afar-urban	afar-urban	afar		1	505		501				716				amarigna	afarigna	yes	afar	urban
00270230 03	ET7	27	230	3	27	279249	magabit	2011	1339	40742	tir	1991	1097	20	20-24	month and year - information complete	completed	18		no calendar	no calendar	no calendar	all woman sample	27	afar-urban	afar-urban	afar		3	505		501				716				amarigna	afarigna	yes	afar	urban					7
00270238 01	ET7	27	238	1	27	279249	magabit	2011	1339	40742	ginbot	1970	849	40	40-44	month and year - information complete	completed	18		no calendar	no calendar	no calendar	all woman sample	27	afar-urban	afar-urban	afar		5	505		501				716				amarigna	afarigna	yes	afar	urban
00280016 02	ET7	28	16	2	28	193074	miyazya	2011	1340	40757	tikimt	1968	818	43	40-44	month and year - information complete	completed	2		no calendar	no calendar	no calendar	all woman sample	28	afar-urban	afar-urban	afar		5	506		501				915				amarigna	amarigna	no	afar	urban
00280028 02	ET7	28	28	2	28	193074	miyazya	2011	1340	40758	tikimt	1987	1046	24	20-24	year and age - month imputed	completed	3		no calendar	no calendar	no calendar	all woman sample	28	afar-urban	afar-urban	afar		1	504		501				915				amarigna	afarigna	yes	afar	urban
00280034 02	ET7	28	34	2	28	193074	miyazya	2011	1340	40758	yakatit	1992	1110	19	15-19	month and year - information complete	completed	3		no calendar	no calendar	no calendar	all woman sample	28	afar-urban	afar-urban	afar		1	501		501				915				amarigna	amarigna	no	afar	urban					8
00280040 01	ET7	28	40	1	28	193074	miyazya	2011	1340	40758	hidar	1980	963	31	30-34	month and year - information complete	completed	3		no calendar	no calendar	no calendar	all woman sample	28	afar-urban	afar-urban	afar		1	501		501				915				amarigna	amarigna	no	afar	urban					6
00280064 02	ET7	28	64	2	28	193074	miyazya	2011	1340	40758	yakatit	1976	918	35	35-39	month and year - information complete	completed	3		no calendar	no calendar	no calendar	all woman sample	28	afar-urban	afar-urban	afar		5	506		501				915				amarigna	amarigna	yes	afar	urban					8
00280070 02	ET7	28	70	2	28	193074	miyazya	2011	1340	40758	meskerem	1987	1045	24	20-24	month and year - information complete	completed	3		no calendar	no calendar	no calendar	all woman sample	28	afar-urban	afar-urban	afar		1	505		501				915				amarigna	amarigna	no	afar	urban					5
00280100 02	ET7	28	100	2	28	193074	miyazya	2011	1340	40758	tikimt	1984	1010	27	25-29	month and year - information complete	completed	3		no calendar	no calendar	no calendar	all woman sample	28	afar-urban	afar-urban	afar		1	505		501				915				amarigna	amarigna	no	afar	urban					3
00280106 02	ET7	28	106	2	28	193074	miyazya	2011	1340	40757	tikimt	1991	1094	20	20-24	month and year - information complete	completed	2		no calendar	no calendar	no calendar	all woman sample	28	afar-urban	afar-urban	afar		1	505		501				915				amarigna	amarigna	no	afar	urban					3
00280118 02	ET7	28	118	2	28	193074	miyazya	2011	1340	40757	miyazya	1975	908	36	35-39	month and year - information complete	completed	2		no calendar	no calendar	no calendar	all woman sample	28	afar-urban	afar-urban	afar		2	506		501				915				amarigna	amarigna	no	afar	urban					7
00290002 02	ET7	29	2	2	29	161716	miyazya	2011	1340	40766	meskerem	1980	961	31	30-34	year and age - month imputed	completed	11		no calendar	no calendar	no calendar	all woman sample	29	afar-urban	afar-urban	afar		1	301		301				871				amarigna	afarigna	yes	afar	urban
00290010 02	ET7	29	10	2	29	161716	miyazya	2011	1340	40765	meskerem	1979	949	32	30-34	year and age - month imputed	completed	10		no calendar	no calendar	no calendar	all woman sample	29	afar-urban	afar-urban	afar		2	301		301				871				amarigna	afarigna	yes	afar	urban
00290018 07	ET7	29	18	7	29	161716	miyazya	2011	1340	40765	tir	1993	1121	18	15-19	month and year - information complete	completed	10		no calendar	no calendar	no calendar	all woman sample	29	afar-urban	afar-urban	afar		2	301		301				871				amarigna	amarigna	no	afar	urban					7
00290026 02	ET7	29	26	2	29	161716	miyazya	2011	1340	40767	hidar	1964	771	47	45-49	year and age - month imputed	completed	12		no calendar	no calendar	no calendar	all woman sample	29	afar-urban	afar-urban	afar		2	301		301				871				amarigna	afarigna	yes	afar	urban
00290030 01	ET7	29	30	1	29	161716	miyazya	2011	1340	40767	tir	1981	977	30	30-34	year and age - month imputed	completed	12		no calendar	no calendar	no calendar	all woman sample	29	afar-urban	afar-urban	afar		4	303		301				871				amarigna	amarigna	no	afar	urban
00290034 02	ET7	29	34	2	29	161716	miyazya	2011	1340	40765	miyazya	1981	980	30	30-34	year and age - month imputed	completed	10		no calendar	no calendar	no calendar	all woman sample	29	afar-urban	afar-urban	afar		2	303		301				871				amarigna	amarigna	no	afar	urban
00290053 02	ET7	29	53	2	29	161716	miyazya	2011	1340	40767	miyazya	1983	1004	28	25-29	year and age - month imputed	completed	12		no calendar	no calendar	no calendar	all woman sample	29	afar-urban	afar-urban	afar		1	303		301				871				amarigna	amarigna	no	afar	urban
00290057 02	ET7	29	57	2	29	161716	miyazya	2011	1340	40766	miyazya	1991	1100	20	20-24	year and age - month imputed	completed	11		no calendar	no calendar	no calendar	all woman sample	29	afar-urban	afar-urban	afar		2	303		301				871				amarigna	amarigna	no	afar	urban
00290065 02	ET7	29	65	2	29	161716	miyazya	2011	1340	40766	tir	1971	857	40	40-44	year and age - month imputed	completed	11		no calendar	no calendar	no calendar	all woman sample	29	afar-urban	afar-urban	afar		1	305		301				871				amarigna	afarigna	yes	afar	urban
00290073 02	ET7	29	73	2	29	161716	miyazya	2011	1340	40765	tikimt	1987	1046	24	20-24	month and year - information complete	completed	10		no calendar	no calendar	no calendar	all woman sample	29	afar-urban	afar-urban	afar		3	305		301				871				amarigna	afarigna	no	afar	urban					5
00290088 01	ET7	29	88	1	29	161716	miyazya	2011	1340	40766	tir	1985	1025	26	25-29	year and age - month imputed	completed	11		no calendar	no calendar	no calendar	all woman sample	29	afar-urban	afar-urban	afar		1	305		301				871				amarigna	afarigna	yes	afar	urban
00290104 01	ET7	29	104	1	29	161716	miyazya	2011	1340	40766	tahsas	1981	976	30	30-34	year and age - month imputed	completed	11		no calendar	no calendar	no calendar	all woman sample	29	afar-urban	afar-urban	afar		2	306		301				871				amarigna	amarigna	no	afar	urban
00290112 02	ET7	29	112	2	29	161716	miyazya	2011	1340	40765	hamle	1987	1055	23	20-24	month and year - information complete	completed	10		no calendar	no calendar	no calendar	all woman sample	29	afar-urban	afar-urban	afar		2	306		301				871				amarigna	amarigna	no	afar	urban					12
00290116 02	ET7	29	116	2	29	161716	miyazya	2011	1340	40765	meskerem	1971	853	40	40-44	month and year - information complete	completed	10		no calendar	no calendar	no calendar	all woman sample	29	afar-urban	afar-urban	afar		1	306		301				871				amarigna	afarigna	yes	afar	urban					3
00300002 02	ET7	30	2	2	30	184493	magabit	2011	1339	40740	tir	1981	977	30	30-34	month and year - information complete	completed	16		no calendar	no calendar	no calendar	all woman sample	30	afar-urban	afar-urban	afar		1	403		401				400				amarigna	afarigna	yes	afar	urban
00300008 02	ET7	30	8	2	30	184493	magabit	2011	1339	40741	hamle	1990	1091	20	20-24	month and year - information complete	completed	17		no calendar	no calendar	no calendar	all woman sample	30	afar-urban	afar-urban	afar		1	403		401				400				amarigna	amarigna	no	afar	urban					6
00300020 02	ET7	30	20	2	30	184493	magabit	2011	1339	40740	meskerem	1986	1033	25	25-29	year and age - month imputed	completed	16		no calendar	no calendar	no calendar	all woman sample	30	afar-urban	afar-urban	afar		1	404		401				400				amarigna	tigrigna	no	afar	urban					4
00300020 05	ET7	30	20	5	30	184493	magabit	2011	1339	40740	magabit	1991	1099	20	20-24	year and age - month imputed	completed	16		no calendar	no calendar	no calendar	all woman sample	30	afar-urban	afar-urban	afar		1	404		401				400				amarigna	tigrigna	no	afar	urban					7
00300020 08	ET7	30	20	8	30	184493	magabit	2011	1339	40740	sene	1982	994	28	25-29	month and year - information complete	completed	16		no calendar	no calendar	no calendar	all woman sample	30	afar-urban	afar-urban	afar		1	404		401				400				amarigna	tigrigna	no	afar	urban
00300031 02	ET7	30	31	2	30	184493	magabit	2011	1339	40740	yakatit	1990	1086	21	20-24	year and age - month imputed	completed	16		no calendar	no calendar	no calendar	all woman sample	30	afar-urban	afar-urban	afar		1	404		401				400				amarigna	amarigna	no	afar	urban					4
00300037 02	ET7	30	37	2	30	184493	magabit	2011	1339	40740	tikimt	1980	962	31	30-34	year and age - month imputed	completed	16		no calendar	no calendar	no calendar	all woman sample	30	afar-urban	afar-urban	afar		1	406		401				400				amarigna	amarigna	no	afar	urban
00300043 02	ET7	30	43	2	30	184493	magabit	2011	1339	40740	tikimt	1985	1022	26	25-29	month and year - information complete	completed	16		no calendar	no calendar	no calendar	all woman sample	30	afar-urban	afar-urban	afar		2	406		401				400				amarigna	amarigna	no	afar	urban
00300054 01	ET7	30	54	1	30	184493	magabit	2011	1339	40740	tir	1981	977	30	30-34	year and age - month imputed	completed	16		no calendar	no calendar	no calendar	all woman sample	30	afar-urban	afar-urban	afar		1	401		401				400				afarigna	afarigna	yes	afar	urban
00300065 02	ET7	30	65	2	30	184493	magabit	2011	1339	40740	yakatit	1981	978	30	30-34	year and age - month imputed	completed	16		no calendar	no calendar	no calendar	all woman sample	30	afar-urban	afar-urban	afar		1	401		401				400				afarigna	afarigna	yes	afar	urban
00300083 02	ET7	30	83	2	30	184493	magabit	2011	1339	40741	tikimt	1981	974	30	30-34	year and age - month imputed	completed	17		no calendar	no calendar	no calendar	all woman sample	30	afar-urban	afar-urban	afar		1	404		401				400				amarigna	afarigna	yes	afar	urban
00300100 02	ET7	30	100	2	30	184493	magabit	2011	1339	40740	tir	1984	1013	27	25-29	year and age - month imputed	completed	16		no calendar	no calendar	no calendar	all woman sample	30	afar-urban	afar-urban	afar		2	403		401				400				amarigna	amarigna	no	afar	urban
00300117 01	ET7	30	117	1	30	184493	magabit	2011	1339	40740	tikimt	1986	1034	25	25-29	year and age - month imputed	completed	16		no calendar	no calendar	no calendar	all woman sample	30	afar-urban	afar-urban	afar		1	401		401				400				amarigna	afarigna	no	afar	urban					1
00300117 04	ET7	30	117	4	30	184493	magabit	2011	1339	40740	tir	1985	1025	26	25-29	month and year - information complete	completed	16		no calendar	no calendar	no calendar	all woman sample	30	afar-urban	afar-urban	afar		2	401		401				400				amarigna	tigrigna	no	afar	urban
00300134 02	ET7	30	134	2	30	184493	magabit	2011	1339	40741	tahsas	1991	1096	20	20-24	year and age - month imputed	completed	17		no calendar	no calendar	no calendar	all woman sample	30	afar-urban	afar-urban	afar		1	406		401				400				amarigna	amarigna	no	afar	urban					6
00300163 02	ET7	30	163	2	30	184493	magabit	2011	1339	40741	miyazya	1970	848	40	40-44	year and age - month imputed	completed	17		no calendar	no calendar	no calendar	all woman sample	30	afar-urban	afar-urban	afar		1	401		401				400				amarigna	afarigna	yes	afar	urban
00300163 11	ET7	30	163	11	30	184493	magabit	2011	1339	40741	magabit	1991	1099	20	20-24	year and age - month imputed	completed	17		no calendar	no calendar	no calendar	all woman sample	30	afar-urban	afar-urban	afar		2	401		401				400				amarigna	amarigna	no	afar	urban					10
00300169 02	ET7	30	169	2	30	184493	magabit	2011	1339	40741	tikimt	1987	1046	24	20-24	month and year - information complete	completed	17		no calendar	no calendar	no calendar	all woman sample	30	afar-urban	afar-urban	afar		1	403		401				400				afarigna	afarigna	yes	afar	urban
00310009 02	ET7	31	9	2	31	134624	magabit	2011	1339	40740	tikimt	1986	1034	25	25-29	year and age - month imputed	completed	16		no calendar	no calendar	no calendar	all woman sample	31	afar-rural	afar-rural	afar		1	303		301				361				amarigna	amarigna	no	afar	rural					6
00310016 02	ET7	31	16	2	31	134624	magabit	2011	1339	40740	tir	1986	1037	25	25-29	month and year - information complete	completed	16		no calendar	no calendar	no calendar	all woman sample	31	afar-rural	afar-rural	afar		1	303		301				361				amarigna	amarigna	no	afar	rural					10
00310049 02	ET7	31	49	2	31	134624	magabit	2011	1339	40739	meskerem	1994	1129	17	15-19	year and age - month imputed	completed	15		no calendar	no calendar	no calendar	all woman sample	31	afar-rural	afar-rural	afar		1	305		301				361				amarigna	afarigna	no	afar	rural					10
00310078 02	ET7	31	78	2	31	134624	magabit	2011	1339	40740	meskerem	1988	1057	23	20-24	age - year/month imputed	completed	16		no calendar	no calendar	no calendar	all woman sample	31	afar-rural	afar-rural	afar		2	306		301				361				amarigna	amarigna	no	afar	rural					9
00310081 05	ET7	31	81	5	31	134624	magabit	2011	1339	40739	miyazya	1992	1112	18	15-19	month and year - information complete	completed	15		no calendar	no calendar	no calendar	all woman sample	31	afar-rural	afar-rural	afar		1	306		301				361				amarigna	amarigna	no	afar	rural					10
00310103 03	ET7	31	103	3	31	134624	magabit	2011	1339	40741	tahsas	1992	1108	19	15-19	year and age - month imputed	completed	17		no calendar	no calendar	no calendar	all woman sample	31	afar-rural	afar-rural	afar		1	301		301				361				amarigna	amarigna	no	afar	rural					4
00320014 02	ET7	32	14	2	32	129903	magabit	2011	1339	40742	hidar	1990	1083	21	20-24	month and year - information complete	completed	18		no calendar	no calendar	no calendar	all woman sample	32	afar-rural	afar-rural	afar		1	301		301				349				amarigna	amarigna	no	afar	rural
00320018 01	ET7	32	18	1	32	129903	magabit	2011	1339	40742	tikimt	1986	1034	25	25-29	year and age - month imputed	completed	18		no calendar	no calendar	no calendar	all woman sample	32	afar-rural	afar-rural	afar		2	301		301				349				afarigna	afarigna	yes	afar	rural
00320036 02	ET7	32	36	2	32	129903	magabit	2011	1339	40743	hidar	1989	1071	22	20-24	year and age - month imputed	completed	19		no calendar	no calendar	no calendar	all woman sample	32	afar-rural	afar-rural	afar		1	303		301				349				amarigna	afarigna	yes	afar	rural
00320040 03	ET7	32	40	3	32	129903	magabit	2011	1339	40744	tahsas	1991	1096	20	20-24	year and age - month imputed	completed	20		no calendar	no calendar	no calendar	all woman sample	32	afar-rural	afar-rural	afar		2	303		301				349				amarigna	afarigna	yes	afar	rural
00320044 02	ET7	32	44	2	32	129903	magabit	2011	1339	40744	meskerem	1981	973	30	30-34	month and year - information complete	completed	20		no calendar	no calendar	no calendar	all woman sample	32	afar-rural	afar-rural	afar		2	303		301				349				amarigna	afarigna	yes	afar	rural
00320053 02	ET7	32	53	2	32	129903	magabit	2011	1339	40743	sene	1987	1054	23	20-24	year and age - month imputed	completed	19		no calendar	no calendar	no calendar	all woman sample	32	afar-rural	afar-rural	afar		1	301		301				349				amarigna	afarigna	yes	afar	rural
00320065 02	ET7	32	65	2	32	129903	magabit	2011	1339	40743	tahsas	1981	976	30	30-34	year and age - month imputed	completed	19		no calendar	no calendar	no calendar	all woman sample	32	afar-rural	afar-rural	afar		1	301		301				349				amarigna	afarigna	yes	afar	rural
00320070 02	ET7	32	70	2	32	129903	magabit	2011	1339	40743	tikimt	1983	998	28	25-29	year and age - month imputed	completed	19		no calendar	no calendar	no calendar	all woman sample	32	afar-rural	afar-rural	afar		1	305		301				349				amarigna	afarigna	yes	afar	rural
00320078 07	ET7	32	78	7	32	129903	magabit	2011	1339	40742	tikimt	1995	1142	16	15-19	year and age - month imputed	completed	18		no calendar	no calendar	no calendar	all woman sample	32	afar-rural	afar-rural	afar		1	305		301				349				amarigna	afarigna	yes	afar	rural					5
00320082 01	ET7	32	82	1	32	129903	magabit	2011	1339	40742	yakatit	1968	822	43	40-44	year and age - month imputed	completed	18		no calendar	no calendar	no calendar	all woman sample	32	afar-rural	afar-rural	afar		2	305		301				349				amarigna	afarigna	no	afar	rural					no years completed at level v106
00320087 02	ET7	32	87	2	32	129903	magabit	2011	1339	40744	tahsas	1986	1036	25	25-29	year and age - month imputed	completed	20		no calendar	no calendar	no calendar	all woman sample	32	afar-rural	afar-rural	afar		4	305		301				349				amarigna	afarigna	yes	afar	rural
00320108 02	ET7	32	108	2	32	129903	magabit	2011	1339	40742	tikimt	1986	1034	25	25-29	year and age - month imputed	completed	18		no calendar	no calendar	no calendar	all woman sample	32	afar-rural	afar-rural	afar		2	305		301				349				amarigna	afarigna	yes	afar	rural
00320112 02	ET7	32	112	2	32	129903	magabit	2011	1339	40742	yakatit	1977	930	34	30-34	year and age - month imputed	completed	18		no calendar	no calendar	no calendar	all woman sample	32	afar-rural	afar-rural	afar		1	306		301				349				amarigna	afarigna	yes	afar	rural
00320117 02	ET7	32	117	2	32	129903	magabit	2011	1339	40742	magabit	1988	1063	23	20-24	year and age - month imputed	completed	18		no calendar	no calendar	no calendar	all woman sample	32	afar-rural	afar-rural	afar		1	306		301				349				amarigna	amarigna	no	afar	rural					9
00330007 02	ET7	33	7	2	33	112382	ginbot	2011	1341	40790	tir	1989	1073	22	20-24	month and year - information complete	completed	4		no calendar	no calendar	no calendar	all woman sample	33	afar-rural	afar-rural	afar		2	301		301				696				amarigna	afarigna	yes	afar	rural
00330010 02	ET7	33	10	2	33	112382	ginbot	2011	1341	40790	ginbot	1981	981	30	30-34	year and age - month imputed	completed	4		no calendar	no calendar	no calendar	all woman sample	33	afar-rural	afar-rural	afar		1	303		301				696				amarigna	afarigna	yes	afar	rural
00330013 01	ET7	33	13	1	33	112382	ginbot	2011	1341	40790	ginbot	1990	1089	21	20-24	year and age - month imputed	completed	4		no calendar	no calendar	no calendar	all woman sample	33	afar-rural	afar-rural	afar		1	303		301				696				amarigna	afarigna	yes	afar	rural					3
00330020 02	ET7	33	20	2	33	112382	ginbot	2011	1341	40790	tahsas	1993	1120	18	15-19	month and year - information complete	completed	4		no calendar	no calendar	no calendar	all woman sample	33	afar-rural	afar-rural	afar		1	305		301				696				amarigna	afarigna	yes	afar	rural					2
00330023 02	ET7	33	23	2	33	112382	ginbot	2011	1341	40791	hidar	1984	1011	27	25-29	month and year - information complete	completed	5		no calendar	no calendar	no calendar	all woman sample	33	afar-rural	afar-rural	afar		2	306		301				696				amarigna	afarigna	yes	afar	rural
00330033 02	ET7	33	33	2	33	112382	ginbot	2011	1341	40791	tikimt	1971	854	40	40-44	year and age - month imputed	completed	5		no calendar	no calendar	no calendar	all woman sample	33	afar-rural	afar-rural	afar		3	303		301				696				amarigna	amarigna	yes	afar	rural
00330042 01	ET7	33	42	1	33	112382	ginbot	2011	1341	40791	yakatit	1983	1002	28	25-29	month and year - information complete	completed	5		no calendar	no calendar	no calendar	all woman sample	33	afar-rural	afar-rural	afar		1	306		301				696				afarigna	amarigna	yes	afar	rural					6
00330049 01	ET7	33	49	1	33	112382	ginbot	2011	1341	40791	yakatit	1976	918	35	35-39	year and age - month imputed	completed	5		no calendar	no calendar	no calendar	all woman sample	33	afar-rural	afar-rural	afar		1	303		301				696				amarigna	afarigna	yes	afar	rural
00330058 01	ET7	33	58	1	33	112382	ginbot	2011	1341	40791	tikimt	1987	1046	24	20-24	month and year - information complete	completed	5		no calendar	no calendar	no calendar	all woman sample	33	afar-rural	afar-rural	afar		2	305		301				696				amarigna	afarigna	yes	afar	rural					5
00330062 02	ET7	33	62	2	33	112382	ginbot	2011	1341	40790	magabit	1971	859	40	40-44	year and age - month imputed	completed	4		no calendar	no calendar	no calendar	all woman sample	33	afar-rural	afar-rural	afar		1	306		301				696				amarigna	afarigna	yes	afar	rural
00330068 01	ET7	33	68	1	33	112382	ginbot	2011	1341	40789	ginbot	1993	1125	18	15-19	month and year - information complete	completed	3		no calendar	no calendar	no calendar	all woman sample	33	afar-rural	afar-rural	afar		1	301		301				696				amarigna	afarigna	yes	afar	rural					2
00330078 02	ET7	33	78	2	33	112382	ginbot	2011	1341	40789	meskerem	1967	805	44	40-44	year and age - month imputed	completed	3		no calendar	no calendar	no calendar	all woman sample	33	afar-rural	afar-rural	afar		2	303		301				696				amarigna	afarigna	yes	afar	rural
00330084 02	ET7	33	84	2	33	112382	ginbot	2011	1341	40789	tikimt	1971	854	40	40-44	year and age - month imputed	completed	3		no calendar	no calendar	no calendar	all woman sample	33	afar-rural	afar-rural	afar		2	303		301				696				amarigna	afarigna	yes	afar	rural
00330087 01	ET7	33	87	1	33	112382	ginbot	2011	1341	40789	yakatit	1971	858	40	40-44	month and year - information complete	completed	3		no calendar	no calendar	no calendar	all woman sample	33	afar-rural	afar-rural	afar		1	305		301				696				amarigna	afarigna	yes	afar	rural
00330091 01	ET7	33	91	1	33	112382	ginbot	2011	1341	40789	hidar	1991	1095	20	20-24	month and year - information complete	completed	3		no calendar	no calendar	no calendar	all woman sample	33	afar-rural	afar-rural	afar		2	305		301				696				amarigna	afarigna	yes	afar	rural					2
00330094 02	ET7	33	94	2	33	112382	ginbot	2011	1341	40789	tikimt	1976	914	35	35-39	month and year - information complete	completed	3		no calendar	no calendar	no calendar	all woman sample	33	afar-rural	afar-rural	afar		1	306		301				696				amarigna	afarigna	yes	afar	rural
00330097 01	ET7	33	97	1	33	112382	ginbot	2011	1341	40789	tahsas	1983	1000	28	25-29	year and age - month imputed	completed	3		no calendar	no calendar	no calendar	all woman sample	33	afar-rural	afar-rural	afar		1	306		301				696				amarigna	afarigna	yes	afar	rural
00340012 02	ET7	34	12	2	34	140069	magabit	2011	1339	40750	tahsas	1981	976	30	30-34	year and age - month imputed	completed	26		no calendar	no calendar	no calendar	all woman sample	34	afar-rural	afar-rural	afar		1	301		301				633				amarigna	afarigna	yes	afar	rural
00340019 02	ET7	34	19	2	34	140069	magabit	2011	1339	40750	yakatit	1984	1014	27	25-29	year and age - month imputed	completed	26		no calendar	no calendar	no calendar	all woman sample	34	afar-rural	afar-rural	afar		1	301		301				633				amarigna	afarigna	yes	afar	rural
00340032 02	ET7	34	32	2	34	140069	magabit	2011	1339	40754	miyazya	1984	1016	26	25-29	year and age - month imputed	completed	30		no calendar	no calendar	no calendar	all woman sample	34	afar-rural	afar-rural	afar		1	303		301				633				amarigna	afarigna	yes	afar	rural
00340039 02	ET7	34	39	2	34	140069	magabit	2011	1339	40755	meskerem	1986	1033	25	25-29	year and age - month imputed	completed	31		no calendar	no calendar	no calendar	all woman sample	34	afar-rural	afar-rural	afar		1	303		301				633				amarigna	afarigna	yes	afar	rural
00340065 01	ET7	34	65	1	34	140069	magabit	2011	1339	40753	hidar	1991	1095	20	20-24	month and year - information complete	completed	29		no calendar	no calendar	no calendar	all woman sample	34	afar-rural	afar-rural	afar		1	303		301				633				amarigna	afarigna	yes	afar	rural
00340078 01	ET7	34	78	1	34	140069	magabit	2011	1339	40753	meskerem	1976	913	35	35-39	year and age - month imputed	completed	29		no calendar	no calendar	no calendar	all woman sample	34	afar-rural	afar-rural	afar		2	303		301				633				amarigna	afarigna	yes	afar	rural
00340112 02	ET7	34	112	2	34	140069	magabit	2011	1339	40753	hidar	1986	1035	25	25-29	year and age - month imputed	completed	29		no calendar	no calendar	no calendar	all woman sample	34	afar-rural	afar-rural	afar		4	305		301				633				amarigna	afarigna	yes	afar	rural
00340131 02	ET7	34	131	2	34	140069	magabit	2011	1339	40753	tikimt	1983	998	28	25-29	year and age - month imputed	completed	29		no calendar	no calendar	no calendar	all woman sample	34	afar-rural	afar-rural	afar		4	305		301				633				amarigna	afarigna	yes	afar	rural
00340145 02	ET7	34	145	2	34	140069	magabit	2011	1339	40753	meskerem	1988	1057	23	20-24	year and age - month imputed	completed	29		no calendar	no calendar	no calendar	all woman sample	34	afar-rural	afar-rural	afar		1	305		301				633				amarigna	afarigna	yes	afar	rural					4
00340158 02	ET7	34	158	2	34	140069	magabit	2011	1339	40754	tir	1986	1037	25	25-29	year and age - month imputed	completed	30		no calendar	no calendar	no calendar	all woman sample	34	afar-rural	afar-rural	afar		2	305		301				633				amarigna	afarigna	yes	afar	rural
00340185 02	ET7	34	185	2	34	140069	magabit	2011	1339	40754	magabit	1983	1003	28	25-29	year and age - month imputed	completed	30		no calendar	no calendar	no calendar	all woman sample	34	afar-rural	afar-rural	afar		1	306		301				633				amarigna	afarigna	yes	afar	rural					6
00340191 01	ET7	34	191	1	34	140069	magabit	2011	1339	40754	magabit	1989	1075	22	20-24	year and age - month imputed	completed	30		no calendar	no calendar	no calendar	all woman sample	34	afar-rural	afar-rural	afar		2	306		301				633				amarigna	afarigna	yes	afar	rural					3
00340198 02	ET7	34	198	2	34	140069	magabit	2011	1339	40754	tikimt	1983	998	28	25-29	year and age - month imputed	completed	30		no calendar	no calendar	no calendar	all woman sample	34	afar-rural	afar-rural	afar		2	306		301				633				amarigna	afarigna	yes	afar	rural					1
00350015 01	ET7	35	15	1	35	140990	magabit	2011	1339	40754	tir	1986	1037	25	25-29	year and age - month imputed	completed	30		no calendar	no calendar	no calendar	all woman sample	35	afar-rural	afar-rural	afar		1	404		401				348				amarigna	afarigna	yes	afar	rural
00350022 05	ET7	35	22	5	35	140990	magabit	2011	1339	40754	yakatit	1994	1134	17	15-19	year and age - month imputed	completed	30		no calendar	no calendar	no calendar	all woman sample	35	afar-rural	afar-rural	afar		1	401		401				348				amarigna	afarigna	yes	afar	rural
00350025 01	ET7	35	25	1	35	140990	magabit	2011	1339	40754	hamle	1975	911	35	35-39	month and year - information complete	completed	30		no calendar	no calendar	no calendar	all woman sample	35	afar-rural	afar-rural	afar		1	403		401				348				amarigna	afarigna	yes	afar	rural
00350029 02	ET7	35	29	2	35	140990	magabit	2011	1339	40754	nehasa	1982	996	28	25-29	month and year - information complete	completed	30		no calendar	no calendar	no calendar	all woman sample	35	afar-rural	afar-rural	afar		1	403		401				348				amarigna	afarigna	yes	afar	rural					3
00350032 02	ET7	35	32	2	35	140990	magabit	2011	1339	40755	yakatit	1971	858	40	40-44	month and year - information complete	completed	31		no calendar	no calendar	no calendar	all woman sample	35	afar-rural	afar-rural	afar		2	404		401				348				amarigna	afarigna	yes	afar	rural
00350035 02	ET7	35	35	2	35	140990	magabit	2011	1339	40754	magabit	1987	1051	24	20-24	month and year - information complete	completed	30		no calendar	no calendar	no calendar	all woman sample	35	afar-rural	afar-rural	afar		1	404		401				348				amarigna	afarigna	yes	afar	rural
00350038 02	ET7	35	38	2	35	140990	magabit	2011	1339	40755	yakatit	1983	1002	28	25-29	month and year - information complete	completed	31		no calendar	no calendar	no calendar	all woman sample	35	afar-rural	afar-rural	afar		1	401		401				348				amarigna	afarigna	yes	afar	rural
00350045 02	ET7	35	45	2	35	140990	magabit	2011	1339	40755	tir	1991	1097	20	20-24	year and age - month imputed	completed	31		no calendar	no calendar	no calendar	all woman sample	35	afar-rural	afar-rural	afar		1	401		401				348				amarigna	afarigna	yes	afar	rural					7
00350055 01	ET7	35	55	1	35	140990	magabit	2011	1339	40755	miyazya	1984	1016	26	25-29	month and year - information complete	completed	31		no calendar	no calendar	no calendar	all woman sample	35	afar-rural	afar-rural	afar		1	403		401				348				amarigna	afarigna	yes	afar	rural
00350058 02	ET7	35	58	2	35	140990	magabit	2011	1339	40755	ginbot	1980	969	30	30-34	month and year - information complete	completed	31		no calendar	no calendar	no calendar	all woman sample	35	afar-rural	afar-rural	afar		1	403		401				348				amarigna	afarigna	yes	afar	rural
00350064 02	ET7	35	64	2	35	140990	magabit	2011	1339	40755	tahsas	1973	880	38	35-39	year and age - month imputed	completed	31		no calendar	no calendar	no calendar	all woman sample	35	afar-rural	afar-rural	afar		1	404		401				348				amarigna	afarigna	yes	afar	rural
00350081 01	ET7	35	81	1	35	140990	magabit	2011	1339	40755	tir	1986	1037	25	25-29	year and age - month imputed	completed	31		no calendar	no calendar	no calendar	all woman sample	35	afar-rural	afar-rural	afar		1	404		401				348				amarigna	afarigna	yes	afar	rural
00350084 02	ET7	35	84	2	35	140990	magabit	2011	1339	40755	meskerem	1984	1009	27	25-29	year and age - month imputed	completed	31		no calendar	no calendar	no calendar	all woman sample	35	afar-rural	afar-rural	afar		1	404		401				348				amarigna	afarigna	yes	afar	rural
00350087 02	ET7	35	87	2	35	140990	magabit	2011	1339	40755	nehasa	1990	1092	20	20-24	month and year - information complete	completed	31		no calendar	no calendar	no calendar	all woman sample	35	afar-rural	afar-rural	afar		1	403		401				348				amarigna	afarigna	yes	afar	rural					6
00350094 01	ET7	35	94	1	35	140990	magabit	2011	1339	40755	hidar	1991	1095	20	20-24	month and year - information complete	completed	31		no calendar	no calendar	no calendar	all woman sample	35	afar-rural	afar-rural	afar		1	401		401				348				amarigna	afarigna	yes	afar	rural					1
00350097 02	ET7	35	97	2	35	140990	magabit	2011	1339	40755	magabit	1991	1099	20	20-24	year and age - month imputed	completed	31		no calendar	no calendar	no calendar	all woman sample	35	afar-rural	afar-rural	afar		1	406		401				348				amarigna	afarigna	yes	afar	rural					4
00360006 01	ET7	36	6	1	36	123218	magabit	2011	1339	40743	yakatit	1991	1098	20	20-24	month and year - information complete	completed	19		no calendar	no calendar	no calendar	all woman sample	36	afar-rural	afar-rural	afar		1	403		401				1392				amarigna	afarigna	yes	afar	rural
00360010 02	ET7	36	10	2	36	123218	magabit	2011	1339	40743	tikimt	1983	998	28	25-29	year and age - month imputed	completed	19		no calendar	no calendar	no calendar	all woman sample	36	afar-rural	afar-rural	afar		1	404		401				1392				amarigna	afarigna	yes	afar	rural
00360021 02	ET7	36	21	2	36	123218	magabit	2011	1339	40743	meskerem	1986	1033	25	25-29	year and age - month imputed	completed	19		no calendar	no calendar	no calendar	all woman sample	36	afar-rural	afar-rural	afar		1	401		401				1392				afarigna	afarigna	yes	afar	rural
00360029 02	ET7	36	29	2	36	123218	magabit	2011	1339	40744	magabit	1969	835	42	40-44	month and year - information complete	completed	20		no calendar	no calendar	no calendar	all woman sample	36	afar-rural	afar-rural	afar		1	403		401				1392				amarigna	afarigna	yes	afar	rural
00360036 02	ET7	36	36	2	36	123218	magabit	2011	1339	40744	tahsas	1992	1108	19	15-19	year and age - month imputed	completed	20		no calendar	no calendar	no calendar	all woman sample	36	afar-rural	afar-rural	afar		1	401		401				1392				afarigna	afarigna	yes	afar	rural
00360043 02	ET7	36	43	2	36	123218	magabit	2011	1339	40744	tikimt	1985	1022	26	25-29	year and age - month imputed	completed	20		no calendar	no calendar	no calendar	all woman sample	36	afar-rural	afar-rural	afar		1	404		401				1392				amarigna	afarigna	yes	afar	rural
00360047 02	ET7	36	47	2	36	123218	magabit	2011	1339	40744	tikimt	1981	974	30	30-34	year and age - month imputed	completed	20		no calendar	no calendar	no calendar	all woman sample	36	afar-rural	afar-rural	afar		2	406		401				1392				amarigna	afarigna	yes	afar	rural
00360051 01	ET7	36	51	1	36	123218	magabit	2011	1339	40744	miyazya	1980	968	30	30-34	year and age - month imputed	completed	20		no calendar	no calendar	no calendar	all woman sample	36	afar-rural	afar-rural	afar		1	401		401				1392				afarigna	afarigna	yes	afar	rural
00360055 02	ET7	36	55	2	36	123218	magabit	2011	1339	40744	tikimt	1971	854	40	40-44	month and year - information complete	completed	20		no calendar	no calendar	no calendar	all woman sample	36	afar-rural	afar-rural	afar		1	403		401				1392				amarigna	afarigna	yes	afar	rural
00360058 01	ET7	36	58	1	36	123218	magabit	2011	1339	40744	meskerem	1981	973	30	30-34	year and age - month imputed	completed	20		no calendar	no calendar	no calendar	all woman sample	36	afar-rural	afar-rural	afar		1	404		401				1392				amarigna	afarigna	yes	afar	rural
00360062 02	ET7	36	62	2	36	123218	magabit	2011	1339	40744	tahsas	1992	1108	19	15-19	month and year - information complete	completed	20		no calendar	no calendar	no calendar	all woman sample	36	afar-rural	afar-rural	afar		1	401		401				1392				afarigna	afarigna	yes	afar	rural
00360070 01	ET7	36	70	1	36	123218	magabit	2011	1339	40744	tir	1981	977	30	30-34	month and year - information complete	completed	20		no calendar	no calendar	no calendar	all woman sample	36	afar-rural	afar-rural	afar		1	403		401				1392				amarigna	afarigna	yes	afar	rural					3
00360073 02	ET7	36	73	2	36	123218	magabit	2011	1339	40743	magabit	1993	1123	18	15-19	year and age - month imputed	completed	19		no calendar	no calendar	no calendar	all woman sample	36	afar-rural	afar-rural	afar		1	404		401				1392				amarigna	afarigna	yes	afar	rural
00360081 02	ET7	36	81	2	36	123218	magabit	2011	1339	40743	magabit	1991	1099	20	20-24	year and age - month imputed	completed	19		no calendar	no calendar	no calendar	all woman sample	36	afar-rural	afar-rural	afar		1	404		401				1392				amarigna	afarigna	yes	afar	rural
00360085 02	ET7	36	85	2	36	123218	magabit	2011	1339	40743	sene	1980	970	30	30-34	month and year - information complete	completed	19		no calendar	no calendar	no calendar	all woman sample	36	afar-rural	afar-rural	afar		1	403		401				1392				amarigna	afarigna	yes	afar	rural
00360088 01	ET7	36	88	1	36	123218	magabit	2011	1339	40743	hidar	1991	1095	20	20-24	month and year - information complete	completed	19		no calendar	no calendar	no calendar	all woman sample	36	afar-rural	afar-rural	afar		1	403		401				1392				amarigna	afarigna	yes	afar	rural
00360096 01	ET7	36	96	1	36	123218	magabit	2011	1339	40743	yakatit	1981	978	30	30-34	year and age - month imputed	completed	19		no calendar	no calendar	no calendar	all woman sample	36	afar-rural	afar-rural	afar		2	406		401				1392				amarigna	afarigna	yes	afar	rural
00360111 02	ET7	36	111	2	36	123218	magabit	2011	1339	40743	tir	1986	1037	25	25-29	year and age - month imputed	completed	19		no calendar	no calendar	no calendar	all woman sample	36	afar-rural	afar-rural	afar		1	401		401				1392				afarigna	afarigna	yes	afar	rural
00370007 01	ET7	37	7	1	37	120172	magabit	2011	1339	40746	tikimt	1986	1034	25	25-29	month and year - information complete	completed	22		no calendar	no calendar	no calendar	all woman sample	37	afar-rural	afar-rural	afar		1	404		401				492				amarigna	afarigna	yes	afar	rural					4
00370011 02	ET7	37	11	2	37	120172	magabit	2011	1339	40746	sene	1980	970	30	30-34	year and age - month imputed	completed	22		no calendar	no calendar	no calendar	all woman sample	37	afar-rural	afar-rural	afar		1	401		401				492				amarigna	afarigna	yes	afar	rural
00370019 01	ET7	37	19	1	37	120172	magabit	2011	1339	40746	hidar	1977	927	34	30-34	month and year - information complete	completed	22		no calendar	no calendar	no calendar	all woman sample	37	afar-rural	afar-rural	afar		2	403		401				492				amarigna	afarigna	yes	afar	rural
00370043 02	ET7	37	43	2	37	120172	magabit	2011	1339	40746	nehasa	1973	888	37	35-39	month and year - information complete	completed	22		no calendar	no calendar	no calendar	all woman sample	37	afar-rural	afar-rural	afar		1	403		401				492				amarigna	afarigna	yes	afar	rural
00370048 04	ET7	37	48	4	37	120172	magabit	2011	1339	40746	tir	1994	1133	17	15-19	year and age - month imputed	completed	22		no calendar	no calendar	no calendar	all woman sample	37	afar-rural	afar-rural	afar		1	404		401				492				amarigna	afarigna	yes	afar	rural					8
00370052 01	ET7	37	52	1	37	120172	magabit	2011	1339	40746	hamle	1990	1091	20	20-24	year and age - month imputed	completed	22		no calendar	no calendar	no calendar	all woman sample	37	afar-rural	afar-rural	afar		1	401		401				492				amarigna	afarigna	yes	afar	rural					9
00370068 03	ET7	37	68	3	37	120172	magabit	2011	1339	40746	yakatit	1986	1038	25	25-29	month and year - information complete	completed	22		no calendar	no calendar	no calendar	all woman sample	37	afar-rural	afar-rural	afar		1	401		401				492				amarigna	afarigna	yes	afar	rural					3
00370093 01	ET7	37	93	1	37	120172	magabit	2011	1339	40747	yakatit	1992	1110	19	15-19	year and age - month imputed	completed	23		no calendar	no calendar	no calendar	all woman sample	37	afar-rural	afar-rural	afar		1	404		401				492				amarigna	amarigna	no	afar	rural					7
00370097 02	ET7	37	97	2	37	120172	magabit	2011	1339	40747	meskerem	1977	925	34	30-34	year and age - month imputed	completed	23		no calendar	no calendar	no calendar	all woman sample	37	afar-rural	afar-rural	afar		1	404		401				492				amarigna	afarigna	yes	afar	rural
00370101 01	ET7	37	101	1	37	120172	magabit	2011	1339	40747	ginbot	1985	1029	25	25-29	month and year - information complete	completed	23		no calendar	no calendar	no calendar	all woman sample	37	afar-rural	afar-rural	afar		1	403		401				492				amarigna	afarigna	yes	afar	rural					3
00370105 01	ET7	37	105	1	37	120172	magabit	2011	1339	40747	magabit	1983	1003	28	25-29	month and year - information complete	completed	23		no calendar	no calendar	no calendar	all woman sample	37	afar-rural	afar-rural	afar		2	401		401				492				amarigna	afarigna	yes	afar	rural
00370109 01	ET7	37	109	1	37	120172	magabit	2011	1339	40747	tikimt	1993	1118	18	15-19	year and age - month imputed	completed	23		no calendar	no calendar	no calendar	all woman sample	37	afar-rural	afar-rural	afar		1	401		401				492				amarigna	afarigna	yes	afar	rural					5
00370117 01	ET7	37	117	1	37	120172	magabit	2011	1339	40747	tikimt	1989	1070	22	20-24	month and year - information complete	completed	23		no calendar	no calendar	no calendar	all woman sample	37	afar-rural	afar-rural	afar		1	403		401				492				amarigna	afarigna	yes	afar	rural					5
00380002 02	ET7	38	2	2	38	116063	magabit	2011	1339	40749	hidar	1984	1011	27	25-29	year and age - month imputed	completed	25		no calendar	no calendar	no calendar	all woman sample	38	afar-rural	afar-rural	afar		2	401		401				692				amarigna	afarigna	yes	afar	rural
00380011 02	ET7	38	11	2	38	116063	magabit	2011	1339	40748	magabit	1985	1027	26	25-29	year and age - month imputed	completed	24		no calendar	no calendar	no calendar	all woman sample	38	afar-rural	afar-rural	afar		1	403		401				692				amarigna	afarigna	yes	afar	rural
00380015 01	ET7	38	15	1	38	116063	magabit	2011	1339	40748	hidar	1984	1011	27	25-29	year and age - month imputed	completed	24		no calendar	no calendar	no calendar	all woman sample	38	afar-rural	afar-rural	afar		1	404		401				692				amarigna	afarigna	yes	afar	rural
00380019 01	ET7	38	19	1	38	116063	magabit	2011	1339	40749	magabit	1986	1039	25	25-29	year and age - month imputed	completed	25		no calendar	no calendar	no calendar	all woman sample	38	afar-rural	afar-rural	afar		1	401		401				692				amarigna	afarigna	yes	afar	rural
00380023 02	ET7	38	23	2	38	116063	magabit	2011	1339	40748	hidar	1992	1107	19	15-19	year and age - month imputed	completed	24		no calendar	no calendar	no calendar	all woman sample	38	afar-rural	afar-rural	afar		2	404		401				692				amarigna	afarigna	yes	afar	rural
00380027 02	ET7	38	27	2	38	116063	magabit	2011	1339	40748	tir	1969	833	42	40-44	year and age - month imputed	completed	24		no calendar	no calendar	no calendar	all woman sample	38	afar-rural	afar-rural	afar		1	401		401				692				amarigna	afarigna	yes	afar	rural
00380036 01	ET7	38	36	1	38	116063	magabit	2011	1339	40748	magabit	1975	907	36	35-39	month and year - information complete	completed	24		no calendar	no calendar	no calendar	all woman sample	38	afar-rural	afar-rural	afar		1	406		401				692				amarigna	afarigna	yes	afar	rural
00380044 01	ET7	38	44	1	38	116063	magabit	2011	1339	40748	hamle	1990	1091	20	20-24	year and age - month imputed	completed	24		no calendar	no calendar	no calendar	all woman sample	38	afar-rural	afar-rural	afar		2	401		401				692				amarigna	afarigna	yes	afar	rural
00380052 02	ET7	38	52	2	38	116063	magabit	2011	1339	40748	meskerem	1988	1057	23	20-24	month and year - information complete	completed	24		no calendar	no calendar	no calendar	all woman sample	38	afar-rural	afar-rural	afar		3	403		401				692				amarigna	afarigna	yes	afar	rural
00380065 02	ET7	38	65	2	38	116063	magabit	2011	1339	40748	tikimt	1986	1034	25	25-29	year and age - month imputed	completed	24		no calendar	no calendar	no calendar	all woman sample	38	afar-rural	afar-rural	afar		1	404		401				692				amarigna	afarigna	yes	afar	rural
00380073 01	ET7	38	73	1	38	116063	magabit	2011	1339	40749	yakatit	1990	1086	21	20-24	year and age - month imputed	completed	25		no calendar	no calendar	no calendar	all woman sample	38	afar-rural	afar-rural	afar		1	404		401				692				amarigna	afarigna	yes	afar	rural					2
00380086 02	ET7	38	86	2	38	116063	magabit	2011	1339	40749	tikimt	1991	1094	20	20-24	month and year - information complete	completed	25		no calendar	no calendar	no calendar	all woman sample	38	afar-rural	afar-rural	afar		1	403		401				692				amarigna	afarigna	yes	afar	rural
00380090 01	ET7	38	90	1	38	116063	magabit	2011	1339	40749	meskerem	1991	1093	20	20-24	year and age - month imputed	completed	25		no calendar	no calendar	no calendar	all woman sample	38	afar-rural	afar-rural	afar		1	404		401				692				amarigna	afarigna	yes	afar	rural
00380102 02	ET7	38	102	2	38	116063	magabit	2011	1339	40749	meskerem	1981	973	30	30-34	year and age - month imputed	completed	25		no calendar	no calendar	no calendar	all woman sample	38	afar-rural	afar-rural	afar		1	406		401				692				amarigna	afarigna	yes	afar	rural
00380107 02	ET7	38	107	2	38	116063	magabit	2011	1339	40749	tahsas	1981	976	30	30-34	year and age - month imputed	completed	25		no calendar	no calendar	no calendar	all woman sample	38	afar-rural	afar-rural	afar		1	406		401				692				amarigna	afarigna	yes	afar	rural
00380115 01	ET7	38	115	1	38	116063	magabit	2011	1339	40749	hidar	1984	1011	27	25-29	year and age - month imputed	completed	25		no calendar	no calendar	no calendar	all woman sample	38	afar-rural	afar-rural	afar		1	404		401				692				amarigna	afarigna	yes	afar	rural
00380119 02	ET7	38	119	2	38	116063	magabit	2011	1339	40749	tir	1984	1013	27	25-29	year and age - month imputed	completed	25		no calendar	no calendar	no calendar	all woman sample	38	afar-rural	afar-rural	afar		2	401		401				692				amarigna	afarigna	yes	afar	rural
00390001 02	ET7	39	1	2	39	115779	miyazya	2011	1340	40759	tikimt	1983	998	28	25-29	year and age - month imputed	completed	4		no calendar	no calendar	no calendar	all woman sample	39	afar-rural	afar-rural	afar		1	401		401				912				amarigna	afarigna	yes	afar	rural
00390006 02	ET7	39	6	2	39	115779	miyazya	2011	1340	40759	hidar	1984	1011	27	25-29	year and age - month imputed	completed	4		no calendar	no calendar	no calendar	all woman sample	39	afar-rural	afar-rural	afar		1	401		401				912				amarigna	afarigna	yes	afar	rural
00390010 02	ET7	39	10	2	39	115779	miyazya	2011	1340	40760	tir	1983	1001	28	25-29	month and year - information complete	completed	5		no calendar	no calendar	no calendar	all woman sample	39	afar-rural	afar-rural	afar		2	403		401				912				amarigna	afarigna	yes	afar	rural
00390014 02	ET7	39	14	2	39	115779	miyazya	2011	1340	40761	hamle	1980	971	30	30-34	month and year - information complete	completed	6		no calendar	no calendar	no calendar	all woman sample	39	afar-rural	afar-rural	afar		3	403		401				912				amarigna	afarigna	yes	afar	rural
00390027 02	ET7	39	27	2	39	115779	miyazya	2011	1340	40761	tir	1986	1037	25	25-29	month and year - information complete	completed	6		no calendar	no calendar	no calendar	all woman sample	39	afar-rural	afar-rural	afar		2	403		401				912				amarigna	afarigna	yes	afar	rural
00390040 01	ET7	39	40	1	39	115779	miyazya	2011	1340	40759	yakatit	1971	858	40	40-44	year and age - month imputed	completed	4		no calendar	no calendar	no calendar	all woman sample	39	afar-rural	afar-rural	afar		1	401		401				912				amarigna	afarigna	yes	afar	rural
00390045 02	ET7	39	45	2	39	115779	miyazya	2011	1340	40759	meskerem	1990	1081	21	20-24	month and year - information complete	completed	4		no calendar	no calendar	no calendar	all woman sample	39	afar-rural	afar-rural	afar		1	404		401				912				amarigna	afarigna	yes	afar	rural					7
00390049 02	ET7	39	49	2	39	115779	miyazya	2011	1340	40759	tir	1976	917	35	35-39	month and year - information complete	completed	4		no calendar	no calendar	no calendar	all woman sample	39	afar-rural	afar-rural	afar		2	406		401				912				amarigna	afarigna	yes	afar	rural
00390058 02	ET7	39	58	2	39	115779	miyazya	2011	1340	40759	yakatit	1981	978	30	30-34	month and year - information complete	completed	4		no calendar	no calendar	no calendar	all woman sample	39	afar-rural	afar-rural	afar		1	403		401				912				amarigna	afarigna	yes	afar	rural
00390062 01	ET7	39	62	1	39	115779	miyazya	2011	1340	40759	hidar	1989	1071	22	20-24	month and year - information complete	completed	4		no calendar	no calendar	no calendar	all woman sample	39	afar-rural	afar-rural	afar		1	403		401				912				amarigna	afarigna	yes	afar	rural					4
00390071 02	ET7	39	71	2	39	115779	miyazya	2011	1340	40759	magabit	1969	835	42	40-44	month and year - information complete	completed	4		no calendar	no calendar	no calendar	all woman sample	39	afar-rural	afar-rural	afar		4	403		401				912				amarigna	afarigna	yes	afar	rural
00390071 03	ET7	39	71	3	39	115779	miyazya	2011	1340	40759	nehasa	1985	1032	25	25-29	month and year - information complete	completed	4		no calendar	no calendar	no calendar	all woman sample	39	afar-rural	afar-rural	afar		2	403		401				912				amarigna	afarigna	yes	afar	rural					7
00390071 04	ET7	39	71	4	39	115779	miyazya	2011	1340	40761	yakatit	1994	1134	17	15-19	month and year - information complete	completed	6		no calendar	no calendar	no calendar	all woman sample	39	afar-rural	afar-rural	afar		2	403		401				912				amarigna	afarigna	yes	afar	rural
00390079 01	ET7	39	79	1	39	115779	miyazya	2011	1340	40759	sene	1982	994	28	25-29	month and year - information complete	completed	4		no calendar	no calendar	no calendar	all woman sample	39	afar-rural	afar-rural	afar		2	403		401				912				amarigna	afarigna	yes	afar	rural
00390092 02	ET7	39	92	2	39	115779	miyazya	2011	1340	40759	tahsas	1973	880	38	35-39	month and year - information complete	completed	4		no calendar	no calendar	no calendar	all woman sample	39	afar-rural	afar-rural	afar		1	404		401				912				amarigna	afarigna	yes	afar	rural
00390105 02	ET7	39	105	2	39	115779	miyazya	2011	1340	40759	tir	1969	833	42	40-44	month and year - information complete	completed	4		no calendar	no calendar	no calendar	all woman sample	39	afar-rural	afar-rural	afar		1	404		401				912				amarigna	afarigna	yes	afar	rural
00390123 02	ET7	39	123	2	39	115779	miyazya	2011	1340	40759	yakatit	1975	906	36	35-39	month and year - information complete	completed	4		no calendar	no calendar	no calendar	all woman sample	39	afar-rural	afar-rural	afar		1	404		401				912				amarigna	afarigna	yes	afar	rural
00390127 02	ET7	39	127	2	39	115779	miyazya	2011	1340	40759	hidar	1986	1035	25	25-29	month and year - information complete	completed	4		no calendar	no calendar	no calendar	all woman sample	39	afar-rural	afar-rural	afar		1	404		401				912				amarigna	afarigna	yes	afar	rural					4
00390127 03	ET7	39	127	3	39	115779	miyazya	2011	1340	40759	tikimt	1992	1106	19	15-19	month and year - information complete	completed	4		no calendar	no calendar	no calendar	all woman sample	39	afar-rural	afar-rural	afar		2	404		401				912				amarigna	afarigna	yes	afar	rural					4
00400001 01	ET7	40	1	1	40	123293	miyazya	2011	1340	40766	magabit	1974	895	37	35-39	month and year - information complete	completed	11		no calendar	no calendar	no calendar	all woman sample	40	afar-rural	afar-rural	afar		2	501		501				727				amarigna	afarigna	yes	afar	rural
00400008 02	ET7	40	8	2	40	123293	miyazya	2011	1340	40765	hidar	1990	1083	21	20-24	month and year - information complete	completed	10		no calendar	no calendar	no calendar	all woman sample	40	afar-rural	afar-rural	afar		1	505		501				727				amarigna	afarigna	yes	afar	rural
00400011 02	ET7	40	11	2	40	123293	miyazya	2011	1340	40766	meskerem	1979	949	32	30-34	month and year - information complete	completed	11		no calendar	no calendar	no calendar	all woman sample	40	afar-rural	afar-rural	afar		1	501		501				727				amarigna	afarigna	yes	afar	rural
00400014 02	ET7	40	14	2	40	123293	miyazya	2011	1340	40766	yakatit	1989	1074	22	20-24	month and year - information complete	completed	11		no calendar	no calendar	no calendar	all woman sample	40	afar-rural	afar-rural	afar		3	501		501				727				amarigna	afarigna	yes	afar	rural					5
00400024 02	ET7	40	24	2	40	123293	miyazya	2011	1340	40765	tir	1984	1013	27	25-29	month and year - information complete	completed	10		no calendar	no calendar	no calendar	all woman sample	40	afar-rural	afar-rural	afar		3	501		501				727				amarigna	amarigna	yes	afar	rural
00400024 03	ET7	40	24	3	40	123293	miyazya	2011	1340	40765	yakatit	1986	1038	25	25-29	month and year - information complete	completed	10		no calendar	no calendar	no calendar	all woman sample	40	afar-rural	afar-rural	afar		1	501		501				727				amarigna	afarigna	yes	afar	rural
00400027 02	ET7	40	27	2	40	123293	miyazya	2011	1340	40766	tikimt	1989	1070	22	20-24	month and year - information complete	completed	11		no calendar	no calendar	no calendar	all woman sample	40	afar-rural	afar-rural	afar		2	501		501				727				amarigna	amarigna	yes	afar	rural
00400031 02	ET7	40	31	2	40	123293	miyazya	2011	1340	40765	magabit	1994	1135	17	15-19	month and year - information complete	completed	10		no calendar	no calendar	no calendar	all woman sample	40	afar-rural	afar-rural	afar		2	501		501				727				amarigna	afarigna	yes	afar	rural
00400034 02	ET7	40	34	2	40	123293	miyazya	2011	1340	40765	yakatit	1989	1074	22	20-24	month and year - information complete	completed	10		no calendar	no calendar	no calendar	all woman sample	40	afar-rural	afar-rural	afar		1	506		501				727				amarigna	afarigna	yes	afar	rural
00400043 02	ET7	40	43	2	40	123293	miyazya	2011	1340	40765	yakatit	1990	1086	21	20-24	month and year - information complete	completed	10		no calendar	no calendar	no calendar	all woman sample	40	afar-rural	afar-rural	afar		1	506		501				727				amarigna	afarigna	yes	afar	rural
00400047 02	ET7	40	47	2	40	123293	miyazya	2011	1340	40765	hidar	1981	975	30	30-34	month and year - information complete	completed	10		no calendar	no calendar	no calendar	all woman sample	40	afar-rural	afar-rural	afar		1	506		501				727				amarigna	afarigna	yes	afar	rural
00400053 02	ET7	40	53	2	40	123293	miyazya	2011	1340	40766	tikimt	1986	1034	25	25-29	month and year - information complete	completed	11		no calendar	no calendar	no calendar	all woman sample	40	afar-rural	afar-rural	afar		1	506		501				727				amarigna	afarigna	yes	afar	rural
00400056 02	ET7	40	56	2	40	123293	miyazya	2011	1340	40766	hidar	1986	1035	25	25-29	month and year - information complete	completed	11		no calendar	no calendar	no calendar	all woman sample	40	afar-rural	afar-rural	afar		1	506		501				727				amarigna	afarigna	yes	afar	rural
00400060 01	ET7	40	60	1	40	123293	miyazya	2011	1340	40766	miyazya	1989	1076	22	20-24	month and year - information complete	completed	11		no calendar	no calendar	no calendar	all woman sample	40	afar-rural	afar-rural	afar		2	506		501				727				amarigna	afarigna	yes	afar	rural
00400063 01	ET7	40	63	1	40	123293	miyazya	2011	1340	40766	yakatit	1976	918	35	35-39	month and year - information complete	completed	11		no calendar	no calendar	no calendar	all woman sample	40	afar-rural	afar-rural	afar		3	506		501				727				amarigna	afarigna	yes	afar	rural
00400066 02	ET7	40	66	2	40	123293	miyazya	2011	1340	40766	tir	1991	1097	20	20-24	month and year - information complete	completed	11		no calendar	no calendar	no calendar	all woman sample	40	afar-rural	afar-rural	afar		2	504		501				727				amarigna	afarigna	yes	afar	rural
00400073 02	ET7	40	73	2	40	123293	miyazya	2011	1340	40766	tikimt	1984	1010	27	25-29	month and year - information complete	completed	11		no calendar	no calendar	no calendar	all woman sample	40	afar-rural	afar-rural	afar		1	504		501				727				amarigna	afarigna	yes	afar	rural
00400076 02	ET7	40	76	2	40	123293	miyazya	2011	1340	40766	tikimt	1979	950	32	30-34	month and year - information complete	completed	11		no calendar	no calendar	no calendar	all woman sample	40	afar-rural	afar-rural	afar		1	504		501				727				amarigna	afarigna	yes	afar	rural
00400082 02	ET7	40	82	2	40	123293	miyazya	2011	1340	40765	meskerem	1984	1009	27	25-29	month and year - information complete	completed	10		no calendar	no calendar	no calendar	all woman sample	40	afar-rural	afar-rural	afar		1	504		501				727				amarigna	afarigna	yes	afar	rural
00400085 02	ET7	40	85	2	40	123293	miyazya	2011	1340	40765	tahsas	1986	1036	25	25-29	month and year - information complete	completed	10		no calendar	no calendar	no calendar	all woman sample	40	afar-rural	afar-rural	afar		1	504		501				727				amarigna	afarigna	yes	afar	rural
00400092 02	ET7	40	92	2	40	123293	miyazya	2011	1340	40765	tir	1989	1073	22	20-24	month and year - information complete	completed	10		no calendar	no calendar	no calendar	all woman sample	40	afar-rural	afar-rural	afar		1	504		501				727				amarigna	afarigna	yes	afar	rural
00410016 01	ET7	41	16	1	41	152898	miyazya	2011	1340	40761	meskerem	1982	985	29	25-29	month and year - information complete	completed	6		no calendar	no calendar	no calendar	all woman sample	41	afar-rural	afar-rural	afar		1	505		501				842				amarigna	afarigna	yes	afar	rural
00410027 01	ET7	41	27	1	41	152898	miyazya	2011	1340	40762	meskerem	1983	997	28	25-29	month and year - information complete	completed	7		no calendar	no calendar	no calendar	all woman sample	41	afar-rural	afar-rural	afar		2	501		501				842				amarigna	afarigna	yes	afar	rural
00410037 01	ET7	41	37	1	41	152898	miyazya	2011	1340	40761	hidar	1986	1035	25	25-29	month and year - information complete	completed	6		no calendar	no calendar	no calendar	all woman sample	41	afar-rural	afar-rural	afar		2	501		501				842				amarigna	afarigna	yes	afar	rural
00410043 01	ET7	41	43	1	41	152898	miyazya	2011	1340	40762	tir	1991	1097	20	20-24	month and year - information complete	completed	7		no calendar	no calendar	no calendar	all woman sample	41	afar-rural	afar-rural	afar		1	501		501				842				amarigna	afarigna	yes	afar	rural
00410048 01	ET7	41	48	1	41	152898	miyazya	2011	1340	40761	tikimt	1991	1094	20	20-24	month and year - information complete	completed	6		no calendar	no calendar	no calendar	all woman sample	41	afar-rural	afar-rural	afar		2	501		501				842				amarigna	amarigna	yes	afar	rural
00410053 02	ET7	41	53	2	41	152898	miyazya	2011	1340	40761	meskerem	1974	889	37	35-39	month and year - information complete	completed	6		no calendar	no calendar	no calendar	all woman sample	41	afar-rural	afar-rural	afar		1	501		501				842				amarigna	afarigna	yes	afar	rural
00410059 01	ET7	41	59	1	41	152898	miyazya	2011	1340	40762	hidar	1981	975	30	30-34	month and year - information complete	completed	7		no calendar	no calendar	no calendar	all woman sample	41	afar-rural	afar-rural	afar		2	501		501				842				amarigna	afarigna	yes	afar	rural
00410091 01	ET7	41	91	1	41	152898	miyazya	2011	1340	40761	meskerem	1981	973	30	30-34	year and age - month imputed	completed	6		no calendar	no calendar	no calendar	all woman sample	41	afar-rural	afar-rural	afar		1	504		501				842				amarigna	afarigna	yes	afar	rural					1
00410101 01	ET7	41	101	1	41	152898	miyazya	2011	1340	40762	yakatit	1988	1062	23	20-24	month and year - information complete	completed	7		no calendar	no calendar	no calendar	all woman sample	41	afar-rural	afar-rural	afar		2	504		501				842				amarigna	afarigna	yes	afar	rural
00410107 02	ET7	41	107	2	41	152898	miyazya	2011	1340	40761	meskerem	1990	1081	21	20-24	month and year - information complete	completed	6		no calendar	no calendar	no calendar	all woman sample	41	afar-rural	afar-rural	afar		2	504		501				842				amarigna	afarigna	yes	afar	rural
00410123 02	ET7	41	123	2	41	152898	miyazya	2011	1340	40762	tir	1983	1001	28	25-29	month and year - information complete	completed	7		no calendar	no calendar	no calendar	all woman sample	41	afar-rural	afar-rural	afar		1	506		501				842				amarigna	afarigna	yes	afar	rural
00410133 02	ET7	41	133	2	41	152898	miyazya	2011	1340	40761	miyazya	1983	1004	28	25-29	month and year - information complete	completed	6		no calendar	no calendar	no calendar	all woman sample	41	afar-rural	afar-rural	afar		1	506		501				842				amarigna	afarigna	yes	afar	rural
00410139 02	ET7	41	139	2	41	152898	miyazya	2011	1340	40761	magabit	1983	1003	28	25-29	month and year - information complete	completed	6		no calendar	no calendar	no calendar	all woman sample	41	afar-rural	afar-rural	afar		5	506		501				842				amarigna	afarigna	yes	afar	rural
00410144 02	ET7	41	144	2	41	152898	miyazya	2011	1340	40762	miyazya	1983	1004	28	25-29	month and year - information complete	completed	7		no calendar	no calendar	no calendar	all woman sample	41	afar-rural	afar-rural	afar		1	506		501				842				amarigna	afarigna	yes	afar	rural
00410155 02	ET7	41	155	2	41	152898	miyazya	2011	1340	40761	hidar	1981	975	30	30-34	month and year - information complete	completed	6		no calendar	no calendar	no calendar	all woman sample	41	afar-rural	afar-rural	afar		2	506		501				842				amarigna	afarigna	yes	afar	rural
00420005 02	ET7	42	5	2	42	150380	ginbot	2011	1341	40788	hamle	1983	1007	27	25-29	month and year - information complete	completed	2		no calendar	no calendar	no calendar	all woman sample	42	afar-rural	afar-rural	afar		1	505		501				785				amarigna	afarigna	yes	afar	rural
00420008 02	ET7	42	8	2	42	150380	ginbot	2011	1341	40788	meskerem	1982	985	29	25-29	month and year - information complete	completed	2		no calendar	no calendar	no calendar	all woman sample	42	afar-rural	afar-rural	afar		1	501		501				785				amarigna	afarigna	yes	afar	rural
00420014 02	ET7	42	14	2	42	150380	ginbot	2011	1341	40789	tir	1971	857	40	40-44	month and year - information complete	completed	3		no calendar	no calendar	no calendar	all woman sample	42	afar-rural	afar-rural	afar		1	501		501				785				amarigna	afarigna	yes	afar	rural
00420019 03	ET7	42	19	3	42	150380	ginbot	2011	1341	40788	yakatit	1976	918	35	35-39	month and year - information complete	completed	2		no calendar	no calendar	no calendar	all woman sample	42	afar-rural	afar-rural	afar		3	501		501				785				amarigna	afarigna	yes	afar	rural
00420025 01	ET7	42	25	1	42	150380	ginbot	2011	1341	40788	tahsas	1986	1036	25	25-29	month and year - information complete	completed	2		no calendar	no calendar	no calendar	all woman sample	42	afar-rural	afar-rural	afar		1	504		501				785				amarigna	afarigna	yes	afar	rural
00420028 01	ET7	42	28	1	42	150380	ginbot	2011	1341	40788	tikimt	1990	1082	21	20-24	month and year - information complete	completed	2		no calendar	no calendar	no calendar	all woman sample	42	afar-rural	afar-rural	afar		1	504		501				785				amarigna	afarigna	yes	afar	rural
00420036 02	ET7	42	36	2	42	150380	ginbot	2011	1341	40788	hidar	1982	987	29	25-29	month and year - information complete	completed	2		no calendar	no calendar	no calendar	all woman sample	42	afar-rural	afar-rural	afar		1	504		501				785				amarigna	afarigna	yes	afar	rural
00420048 03	ET7	42	48	3	42	150380	ginbot	2011	1341	40788	magabit	1979	955	32	30-34	month and year - information complete	completed	2		no calendar	no calendar	no calendar	all woman sample	42	afar-rural	afar-rural	afar		1	504		501				785				amarigna	afarigna	yes	afar	rural
00420051 03	ET7	42	51	3	42	150380	ginbot	2011	1341	40788	magabit	1995	1147	16	15-19	month and year - information complete	completed	2		no calendar	no calendar	no calendar	all woman sample	42	afar-rural	afar-rural	afar		2	504		501				785				amarigna	afarigna	yes	afar	rural
00420062 02	ET7	42	62	2	42	150380	ginbot	2011	1341	40788	tikimt	1991	1094	20	20-24	month and year - information complete	completed	2		no calendar	no calendar	no calendar	all woman sample	42	afar-rural	afar-rural	afar		1	506		501				785				amarigna	afarigna	yes	afar	rural
00420068 02	ET7	42	68	2	42	150380	ginbot	2011	1341	40788	yakatit	1991	1098	20	20-24	month and year - information complete	completed	2		no calendar	no calendar	no calendar	all woman sample	42	afar-rural	afar-rural	afar		1	506		501				785				amarigna	afarigna	yes	afar	rural
00420073 02	ET7	42	73	2	42	150380	ginbot	2011	1341	40788	meskerem	1990	1081	21	20-24	month and year - information complete	completed	2		no calendar	no calendar	no calendar	all woman sample	42	afar-rural	afar-rural	afar		2	506		501				785				amarigna	afarigna	yes	afar	rural
00420076 02	ET7	42	76	2	42	150380	ginbot	2011	1341	40789	tikimt	1989	1070	22	20-24	month and year - information complete	completed	3		no calendar	no calendar	no calendar	all woman sample	42	afar-rural	afar-rural	afar		5	506		501				785				amarigna	afarigna	yes	afar	rural
00420079 02	ET7	42	79	2	42	150380	ginbot	2011	1341	40788	tir	1973	881	38	35-39	month and year - information complete	completed	2		no calendar	no calendar	no calendar	all woman sample	42	afar-rural	afar-rural	afar		2	506		501				785				amarigna	afarigna	yes	afar	rural
00420082 02	ET7	42	82	2	42	150380	ginbot	2011	1341	40788	tir	1986	1037	25	25-29	month and year - information complete	completed	2		no calendar	no calendar	no calendar	all woman sample	42	afar-rural	afar-rural	afar		2	506		501				785				amarigna	afarigna	yes	afar	rural
00420085 02	ET7	42	85	2	42	150380	ginbot	2011	1341	40789	tahsas	1986	1036	25	25-29	month and year - information complete	completed	3		no calendar	no calendar	no calendar	all woman sample	42	afar-rural	afar-rural	afar		4	506		501				785				amarigna	afarigna	yes	afar	rural
00430031 02	ET7	43	31	2	43	129983	miyazya	2011	1340	40780	meskerem	1981	973	30	30-34	year and age - month imputed	completed	25		no calendar	no calendar	no calendar	all woman sample	43	afar-rural	afar-rural	afar		1	504		501				569				amarigna	afarigna	yes	afar	rural
00430036 02	ET7	43	36	2	43	129983	miyazya	2011	1340	40779	tikimt	1987	1046	24	20-24	month and year - information complete	completed	24		no calendar	no calendar	no calendar	all woman sample	43	afar-rural	afar-rural	afar		1	505		501				569				amarigna	afarigna	yes	afar	rural
00430040 02	ET7	43	40	2	43	129983	miyazya	2011	1340	40779	ginbot	1973	885	37	35-39	month and year - information complete	completed	24		no calendar	no calendar	no calendar	all woman sample	43	afar-rural	afar-rural	afar		1	505		501				569				amarigna	afarigna	yes	afar	rural
00430050 02	ET7	43	50	2	43	129983	miyazya	2011	1340	40778	tikimt	1984	1010	27	25-29	month and year - information complete	completed	23		no calendar	no calendar	no calendar	all woman sample	43	afar-rural	afar-rural	afar		2	506		501				569				amarigna	amarigna	yes	afar	rural
00430059 02	ET7	43	59	2	43	129983	miyazya	2011	1340	40779	tir	1981	977	30	30-34	month and year - information complete	completed	24		no calendar	no calendar	no calendar	all woman sample	43	afar-rural	afar-rural	afar		1	506		501				569				amarigna	afarigna	yes	afar	rural
00430064 02	ET7	43	64	2	43	129983	miyazya	2011	1340	40779	magabit	1976	919	35	35-39	month and year - information complete	completed	24		no calendar	no calendar	no calendar	all woman sample	43	afar-rural	afar-rural	afar		2	506		501				569				amarigna	afarigna	yes	afar	rural
00430073 01	ET7	43	73	1	43	129983	miyazya	2011	1340	40779	tikimt	1986	1034	25	25-29	month and year - information complete	completed	24		no calendar	no calendar	no calendar	all woman sample	43	afar-rural	afar-rural	afar		1	504		501				569				amarigna	afarigna	yes	afar	rural
00430078 01	ET7	43	78	1	43	129983	miyazya	2011	1340	40779	tikimt	1981	974	30	30-34	month and year - information complete	completed	24		no calendar	no calendar	no calendar	all woman sample	43	afar-rural	afar-rural	afar		1	504		501				569				amarigna	afarigna	yes	afar	rural
00430087 02	ET7	43	87	2	43	129983	miyazya	2011	1340	40778	tikimt	1986	1034	25	25-29	month and year - information complete	completed	23		no calendar	no calendar	no calendar	all woman sample	43	afar-rural	afar-rural	afar		1	504		501				569				amarigna	afarigna	yes	afar	rural
00430096 02	ET7	43	96	2	43	129983	miyazya	2011	1340	40779	meskerem	1981	973	30	30-34	month and year - information complete	completed	24		no calendar	no calendar	no calendar	all woman sample	43	afar-rural	afar-rural	afar		1	501		501				569				amarigna	afarigna	yes	afar	rural
00430110 02	ET7	43	110	2	43	129983	miyazya	2011	1340	40778	miyazya	1984	1016	27	25-29	month and year - information complete	completed	23		no calendar	no calendar	no calendar	all woman sample	43	afar-rural	afar-rural	afar		1	501		501				569				amarigna	afarigna	yes	afar	rural
00430115 02	ET7	43	115	2	43	129983	miyazya	2011	1340	40779	miyazya	1991	1100	20	20-24	month and year - information complete	completed	24		no calendar	no calendar	no calendar	all woman sample	43	afar-rural	afar-rural	afar		1	501		501				569				amarigna	afarigna	yes	afar	rural
00430124 02	ET7	43	124	2	43	129983	miyazya	2011	1340	40779	miyazya	1994	1136	17	15-19	month and year - information complete	completed	24		no calendar	no calendar	no calendar	all woman sample	43	afar-rural	afar-rural	afar		2	501		501				569				amarigna	amarigna	no	afar	rural
00430133 02	ET7	43	133	2	43	129983	miyazya	2011	1340	40778	meskerem	1986	1033	25	25-29	month and year - information complete	completed	23		no calendar	no calendar	no calendar	all woman sample	43	afar-rural	afar-rural	afar		1	501		501				569				amarigna	afarigna	yes	afar	rural
00440011 02	ET7	44	11	2	44	107337	miyazya	2011	1340	40781	miyazya	1988	1064	23	20-24	year and age - month imputed	completed	26		no calendar	no calendar	no calendar	all woman sample	44	afar-rural	afar-rural	afar		2	301		301				1052				amarigna	afarigna	yes	afar	rural
00440016 01	ET7	44	16	1	44	107337	miyazya	2011	1340	40781	meskerem	1985	1021	26	25-29	year and age - month imputed	completed	26		no calendar	no calendar	no calendar	all woman sample	44	afar-rural	afar-rural	afar		1	301		301				1052				amarigna	afarigna	yes	afar	rural
00440024 01	ET7	44	24	1	44	107337	miyazya	2011	1340	40778	tikimt	1993	1118	18	15-19	year and age - month imputed	completed	23		no calendar	no calendar	no calendar	all woman sample	44	afar-rural	afar-rural	afar		5	303		301				1052				amarigna	afarigna	yes	afar	rural
00440029 02	ET7	44	29	2	44	107337	miyazya	2011	1340	40778	miyazya	1980	968	31	30-34	year and age - month imputed	completed	23		no calendar	no calendar	no calendar	all woman sample	44	afar-rural	afar-rural	afar		1	303		301				1052				amarigna	afarigna	yes	afar	rural
00440038 01	ET7	44	38	1	44	107337	miyazya	2011	1340	40779	meskerem	1981	973	30	30-34	year and age - month imputed	completed	24		no calendar	no calendar	no calendar	all woman sample	44	afar-rural	afar-rural	afar		1	303		301				1052				amarigna	afarigna	yes	afar	rural
00440051 05	ET7	44	51	5	44	107337	miyazya	2011	1340	40778	meskerem	1993	1117	18	15-19	year and age - month imputed	completed	23		no calendar	no calendar	no calendar	all woman sample	44	afar-rural	afar-rural	afar		2	303		301				1052				amarigna	afarigna	yes	afar	rural
00440055 01	ET7	44	55	1	44	107337	miyazya	2011	1340	40779	meskerem	1991	1093	20	20-24	year and age - month imputed	completed	24		no calendar	no calendar	no calendar	all woman sample	44	afar-rural	afar-rural	afar		1	305		301				1052				amarigna	afarigna	yes	afar	rural					2
00440060 01	ET7	44	60	1	44	107337	miyazya	2011	1340	40781	meskerem	1976	913	35	35-39	year and age - month imputed	completed	26		no calendar	no calendar	no calendar	all woman sample	44	afar-rural	afar-rural	afar		1	305		301				1052				amarigna	afarigna	yes	afar	rural
00440064 02	ET7	44	64	2	44	107337	miyazya	2011	1340	40778	tikimt	1987	1046	24	20-24	year and age - month imputed	completed	23		no calendar	no calendar	no calendar	all woman sample	44	afar-rural	afar-rural	afar		1	305		301				1052				amarigna	afarigna	yes	afar	rural
00440068 01	ET7	44	68	1	44	107337	miyazya	2011	1340	40778	tahsas	1983	1000	28	25-29	year and age - month imputed	completed	23		no calendar	no calendar	no calendar	all woman sample	44	afar-rural	afar-rural	afar		1	305		301				1052				amarigna	afarigna	yes	afar	rural
00440073 01	ET7	44	73	1	44	107337	miyazya	2011	1340	40781	hidar	1986	1035	25	25-29	year and age - month imputed	completed	26		no calendar	no calendar	no calendar	all woman sample	44	afar-rural	afar-rural	afar		1	305		301				1052				amarigna	afarigna	yes	afar	rural
00440077 01	ET7	44	77	1	44	107337	miyazya	2011	1340	40781	hidar	1986	1035	25	25-29	year and age - month imputed	completed	26		no calendar	no calendar	no calendar	all woman sample	44	afar-rural	afar-rural	afar		1	305		301				1052				amarigna	afarigna	yes	afar	rural
00440082 02	ET7	44	82	2	44	107337	miyazya	2011	1340	40778	magabit	1992	1111	19	15-19	month and year - information complete	completed	23		no calendar	no calendar	no calendar	all woman sample	44	afar-rural	afar-rural	afar		1	306		301				1052				amarigna	afarigna	yes	afar	rural
00440095 02	ET7	44	95	2	44	107337	miyazya	2011	1340	40779	miyazya	1991	1100	20	20-24	year and age - month imputed	completed	24		no calendar	no calendar	no calendar	all woman sample	44	afar-rural	afar-rural	afar		1	305		301				1052				amarigna	afarigna	yes	afar	rural
00440095 03	ET7	44	95	3	44	107337	miyazya	2011	1340	40779	tikimt	1993	1118	18	15-19	year and age - month imputed	completed	24		no calendar	no calendar	no calendar	all woman sample	44	afar-rural	afar-rural	afar		2	305		301				1052				amarigna	afarigna	yes	afar	rural					1
00440099 01	ET7	44	99	1	44	107337	miyazya	2011	1340	40779	hidar	1981	975	30	30-34	year and age - month imputed	completed	24		no calendar	no calendar	no calendar	all woman sample	44	afar-rural	afar-rural	afar		1	306		301				1052				amarigna	afarigna	yes	afar	rural
00440104 02	ET7	44	104	2	44	107337	miyazya	2011	1340	40779	hidar	1979	951	32	30-34	year and age - month imputed	completed	24		no calendar	no calendar	no calendar	all woman sample	44	afar-rural	afar-rural	afar		1	306		301				1052				amarigna	afarigna	yes	afar	rural
00440108 02	ET7	44	108	2	44	107337	miyazya	2011	1340	40779	meskerem	1986	1033	25	25-29	year and age - month imputed	completed	24		no calendar	no calendar	no calendar	all woman sample	44	afar-rural	afar-rural	afar		1	306		301				1052				amarigna	afarigna	yes	afar	rural
00440117 01	ET7	44	117	1	44	107337	miyazya	2011	1340	40779	tir	1993	1121	18	15-19	year and age - month imputed	completed	24		no calendar	no calendar	no calendar	all woman sample	44	afar-rural	afar-rural	afar		1	306		301				1052				amarigna	afarigna	yes	afar	rural
00440121 02	ET7	44	121	2	44	107337	miyazya	2011	1340	40781	tikimt	1974	890	37	35-39	year and age - month imputed	completed	26		no calendar	no calendar	no calendar	all woman sample	44	afar-rural	afar-rural	afar		2	306		301				1052				amarigna	afarigna	yes	afar	rural
00440126 01	ET7	44	126	1	44	107337	miyazya	2011	1340	40779	hidar	1971	855	40	40-44	year and age - month imputed	completed	24		no calendar	no calendar	no calendar	all woman sample	44	afar-rural	afar-rural	afar		2	306		301				1052				amarigna	afarigna	yes	afar	rural
00440130 01	ET7	44	130	1	44	107337	miyazya	2011	1340	40781	miyazya	1984	1016	27	25-29	year and age - month imputed	completed	26		no calendar	no calendar	no calendar	all woman sample	44	afar-rural	afar-rural	afar		1	306		301				1052				amarigna	afarigna	yes	afar	rural
00450002 02	ET7	45	2	2	45	133828	miyazya	2011	1340	40782	meskerem	1981	973	30	30-34	year and age - month imputed	completed	27		no calendar	no calendar	no calendar	all woman sample	45	afar-rural	afar-rural	afar		1	301		301				676				amarigna	afarigna	yes	afar	rural
00450007 02	ET7	45	7	2	45	133828	miyazya	2011	1340	40758	ginbot	1987	1053	23	20-24	year and age - month imputed	completed	3		no calendar	no calendar	no calendar	all woman sample	45	afar-rural	afar-rural	afar		1	301		301				676				amarigna	afarigna	yes	afar	rural
00450012 01	ET7	45	12	1	45	133828	miyazya	2011	1340	40757	tikimt	1976	914	35	35-39	year and age - month imputed	completed	2		no calendar	no calendar	no calendar	all woman sample	45	afar-rural	afar-rural	afar		1	301		301				676				amarigna	afarigna	yes	afar	rural
00450025 03	ET7	45	25	3	45	133828	miyazya	2011	1340	40760	tikimt	1992	1106	19	15-19	year and age - month imputed	completed	5		no calendar	no calendar	no calendar	all woman sample	45	afar-rural	afar-rural	afar		1	306		301				676				amarigna	afarigna	yes	afar	rural					3
00450025 07	ET7	45	25	7	45	133828	miyazya	2011	1340	40760	tikimt	1991	1094	20	20-24	year and age - month imputed	completed	5		no calendar	no calendar	no calendar	all woman sample	45	afar-rural	afar-rural	afar		2	306		301				676				amarigna	afarigna	yes	afar	rural
00450030 01	ET7	45	30	1	45	133828	miyazya	2011	1340	40760	miyazya	1981	980	30	30-34	year and age - month imputed	completed	5		no calendar	no calendar	no calendar	all woman sample	45	afar-rural	afar-rural	afar		2	303		301				676				amarigna	afarigna	yes	afar	rural
00450044 02	ET7	45	44	2	45	133828	miyazya	2011	1340	40760	hidar	1981	975	30	30-34	year and age - month imputed	completed	5		no calendar	no calendar	no calendar	all woman sample	45	afar-rural	afar-rural	afar		5	303		301				676				amarigna	afarigna	yes	afar	rural
00450053 01	ET7	45	53	1	45	133828	miyazya	2011	1340	40760	tir	1981	977	30	30-34	year and age - month imputed	completed	5		no calendar	no calendar	no calendar	all woman sample	45	afar-rural	afar-rural	afar		3	303		301				676				amarigna	afarigna	yes	afar	rural
00450062 02	ET7	45	62	2	45	133828	miyazya	2011	1340	40757	meskerem	1981	973	30	30-34	month and year - information complete	completed	2		no calendar	no calendar	no calendar	all woman sample	45	afar-rural	afar-rural	afar		1	303		301				676				amarigna	afarigna	yes	afar	rural
00450067 02	ET7	45	67	2	45	133828	miyazya	2011	1340	40758	miyazya	1987	1052	24	20-24	month and year - information complete	completed	3		no calendar	no calendar	no calendar	all woman sample	45	afar-rural	afar-rural	afar		2	303		301				676				amarigna	amarigna	no	afar	rural					9
00450071 02	ET7	45	71	2	45	133828	miyazya	2011	1340	40757	magabit	1989	1075	22	20-24	month and year - information complete	completed	2		no calendar	no calendar	no calendar	all woman sample	45	afar-rural	afar-rural	afar		2	305		301				676				amarigna	afarigna	yes	afar	rural
00450076 02	ET7	45	76	2	45	133828	miyazya	2011	1340	40760	miyazya	1981	980	30	30-34	month and year - information complete	completed	5		no calendar	no calendar	no calendar	all woman sample	45	afar-rural	afar-rural	afar		1	305		301				676				amarigna	afarigna	yes	afar	rural
00450090 02	ET7	45	90	2	45	133828	miyazya	2011	1340	40760	miyazya	1983	1004	28	25-29	month and year - information complete	completed	5		no calendar	no calendar	no calendar	all woman sample	45	afar-rural	afar-rural	afar		4	305		301				676				amarigna	afarigna	yes	afar	rural
00450094 02	ET7	45	94	2	45	133828	miyazya	2011	1340	40758	magabit	1977	931	34	30-34	month and year - information complete	completed	3		no calendar	no calendar	no calendar	all woman sample	45	afar-rural	afar-rural	afar		1	305		301				676				amarigna	amarigna	no	afar	rural
00450099 02	ET7	45	99	2	45	133828	miyazya	2011	1340	40760	tahsas	1984	1012	27	25-29	month and year - information complete	completed	5		no calendar	no calendar	no calendar	all woman sample	45	afar-rural	afar-rural	afar		2	305		301				676				amarigna	afarigna	yes	afar	rural
00450104 01	ET7	45	104	1	45	133828	miyazya	2011	1340	40760	tahsas	1976	916	35	35-39	year and age - month imputed	completed	5		no calendar	no calendar	no calendar	all woman sample	45	afar-rural	afar-rural	afar		1	301		301				676				amarigna	afarigna	yes	afar	rural
00450117 02	ET7	45	117	2	45	133828	miyazya	2011	1340	40760	tir	1981	977	30	30-34	year and age - month imputed	completed	5		no calendar	no calendar	no calendar	all woman sample	45	afar-rural	afar-rural	afar		2	301		301				676				amarigna	afarigna	yes	afar	rural
00450122 02	ET7	45	122	2	45	133828	miyazya	2011	1340	40757	hidar	1966	795	45	45-49	year and age - month imputed	completed	2		no calendar	no calendar	no calendar	all woman sample	45	afar-rural	afar-rural	afar		2	306		301				676				amarigna	afarigna	yes	afar	rural
00450122 03	ET7	45	122	3	45	133828	miyazya	2011	1340	40757	tir	1992	1109	19	15-19	year and age - month imputed	completed	2		no calendar	no calendar	no calendar	all woman sample	45	afar-rural	afar-rural	afar		1	306		301				676				amarigna	afarigna	yes	afar	rural
00450127 02	ET7	45	127	2	45	133828	miyazya	2011	1340	40782	yakatit	1980	966	31	30-34	month and year - information complete	completed	27		no calendar	no calendar	no calendar	all woman sample	45	afar-rural	afar-rural	afar		1	306		301				676				amarigna	afarigna	yes	afar	rural
00450131 03	ET7	45	131	3	45	133828	miyazya	2011	1340	40782	tahsas	1993	1120	18	15-19	year and age - month imputed	completed	27		no calendar	no calendar	no calendar	all woman sample	45	afar-rural	afar-rural	afar		2	303		301				676				amarigna	afarigna	yes	afar	rural
00460001 02	ET7	46	1	2	46	131950	miyazya	2011	1340	40763	tahsas	1986	1036	25	25-29	year and age - month imputed	completed	8		no calendar	no calendar	no calendar	all woman sample	46	afar-rural	afar-rural	afar		1	301		301				923				amarigna	afarigna	yes	afar	rural
00460010 01	ET7	46	10	1	46	131950	miyazya	2011	1340	40763	yakatit	1964	774	47	45-49	year and age - month imputed	completed	8		no calendar	no calendar	no calendar	all woman sample	46	afar-rural	afar-rural	afar		1	301		301				923				amarigna	afarigna	yes	afar	rural
00460018 02	ET7	46	18	2	46	131950	miyazya	2011	1340	40762	meskerem	1979	949	32	30-34	year and age - month imputed	completed	7		no calendar	no calendar	no calendar	all woman sample	46	afar-rural	afar-rural	afar		1	301		301				923				amarigna	afarigna	yes	afar	rural
00460023 01	ET7	46	23	1	46	131950	miyazya	2011	1340	40762	yakatit	1968	822	43	40-44	year and age - month imputed	completed	7		no calendar	no calendar	no calendar	all woman sample	46	afar-rural	afar-rural	afar		3	301		301				923				amarigna	afarigna	yes	afar	rural
00460027 02	ET7	46	27	2	46	131950	miyazya	2011	1340	40763	ginbot	1985	1029	25	25-29	year and age - month imputed	completed	8		no calendar	no calendar	no calendar	all woman sample	46	afar-rural	afar-rural	afar		4	303		301				923				amarigna	afarigna	yes	afar	rural					2
00460031 02	ET7	46	31	2	46	131950	miyazya	2011	1340	40762	magabit	1979	955	32	30-34	year and age - month imputed	completed	7		no calendar	no calendar	no calendar	all woman sample	46	afar-rural	afar-rural	afar		2	303		301				923				amarigna	amarigna	no	afar	rural
00460044 02	ET7	46	44	2	46	131950	miyazya	2011	1340	40762	tikimt	1991	1094	20	20-24	year and age - month imputed	completed	7		no calendar	no calendar	no calendar	all woman sample	46	afar-rural	afar-rural	afar		2	303		301				923				amarigna	afarigna	yes	afar	rural					4
00460048 02	ET7	46	48	2	46	131950	miyazya	2011	1340	40764	miyazya	1985	1028	26	25-29	year and age - month imputed	completed	9		no calendar	no calendar	no calendar	all woman sample	46	afar-rural	afar-rural	afar		5	303		301				923				amarigna	afarigna	yes	afar	rural
00460053 02	ET7	46	53	2	46	131950	miyazya	2011	1340	40763	hidar	1976	915	35	35-39	year and age - month imputed	completed	8		no calendar	no calendar	no calendar	all woman sample	46	afar-rural	afar-rural	afar		1	303		301				923				amarigna	afarigna	yes	afar	rural
00460057 02	ET7	46	57	2	46	131950	miyazya	2011	1340	40762	miyazya	1984	1016	27	25-29	year and age - month imputed	completed	7		no calendar	no calendar	no calendar	all woman sample	46	afar-rural	afar-rural	afar		2	303		301				923				amarigna	afarigna	yes	afar	rural
00460061 02	ET7	46	61	2	46	131950	miyazya	2011	1340	40763	hidar	1981	975	30	30-34	year and age - month imputed	completed	8		no calendar	no calendar	no calendar	all woman sample	46	afar-rural	afar-rural	afar		5	303		301				923				amarigna	afarigna	yes	afar	rural
00460065 06	ET7	46	65	6	46	131950	miyazya	2011	1340	40762	miyazya	1996	1160	15	15-19	year and age - month imputed	completed	7		no calendar	no calendar	no calendar	all woman sample	46	afar-rural	afar-rural	afar		1	305		301				923				amarigna	afarigna	yes	afar	rural					6
00460078 02	ET7	46	78	2	46	131950	miyazya	2011	1340	40763	magabit	1991	1099	20	20-24	year and age - month imputed	completed	8		no calendar	no calendar	no calendar	all woman sample	46	afar-rural	afar-rural	afar		2	305		301				923				amarigna	afarigna	yes	afar	rural
00460082 01	ET7	46	82	1	46	131950	miyazya	2011	1340	40764	tikimt	1986	1034	25	25-29	year and age - month imputed	completed	9		no calendar	no calendar	no calendar	all woman sample	46	afar-rural	afar-rural	afar		1	305		301				923				amarigna	afarigna	yes	afar	rural
00460095 02	ET7	46	95	2	46	131950	miyazya	2011	1340	40762	tikimt	1978	938	33	30-34	year and age - month imputed	completed	7		no calendar	no calendar	no calendar	all woman sample	46	afar-rural	afar-rural	afar		1	305		301				923				amarigna	afarigna	yes	afar	rural
00460100 02	ET7	46	100	2	46	131950	miyazya	2011	1340	40763	tikimt	1977	926	34	30-34	year and age - month imputed	completed	8		no calendar	no calendar	no calendar	all woman sample	46	afar-rural	afar-rural	afar		2	305		301				923				amarigna	afarigna	yes	afar	rural
00460104 02	ET7	46	104	2	46	131950	miyazya	2011	1340	40762	meskerem	1990	1081	21	20-24	month and year - information complete	completed	7		no calendar	no calendar	no calendar	all woman sample	46	afar-rural	afar-rural	afar		1	306		301				923				amarigna	afarigna	yes	afar	rural					6
00460112 01	ET7	46	112	1	46	131950	miyazya	2011	1340	40762	meskerem	1988	1057	23	20-24	month and year - information complete	completed	7		no calendar	no calendar	no calendar	all woman sample	46	afar-rural	afar-rural	afar		2	306		301				923				amarigna	afarigna	yes	afar	rural					6
00460117 01	ET7	46	117	1	46	131950	miyazya	2011	1340	40763	yakatit	1981	978	30	30-34	month and year - information complete	completed	8		no calendar	no calendar	no calendar	all woman sample	46	afar-rural	afar-rural	afar		1	306		301				923				amarigna	afarigna	yes	afar	rural					3
00460121 02	ET7	46	121	2	46	131950	miyazya	2011	1340	40763	yakatit	1981	978	30	30-34	year and age - month imputed	completed	8		no calendar	no calendar	no calendar	all woman sample	46	afar-rural	afar-rural	afar		1	306		301				923				amarigna	afarigna	yes	afar	rural
00460125 01	ET7	46	125	1	46	131950	miyazya	2011	1340	40762	magabit	1993	1123	18	15-19	month and year - information complete	completed	7		no calendar	no calendar	no calendar	all woman sample	46	afar-rural	afar-rural	afar		3	306		301				923				amarigna	afarigna	yes	afar	rural					6
00470001 02	ET7	47	1	2	47	52191	magabit	2011	1339	40746	tir	1975	905	36	35-39	month and year - information complete	completed	22		no calendar	no calendar	no calendar	all woman sample	47	afar-rural	afar-rural	afar		1	504		501				933				amarigna	afarigna	yes	afar	rural
00470003 02	ET7	47	3	2	47	52191	magabit	2011	1339	40748	magabit	1985	1027	26	25-29	month and year - information complete	completed	24		no calendar	no calendar	no calendar	all woman sample	47	afar-rural	afar-rural	afar		2	504		501				933				amarigna	afarigna	yes	afar	rural
00470011 01	ET7	47	11	1	47	52191	magabit	2011	1339	40746	nehasa	1986	1044	24	20-24	month and year - information complete	completed	22		no calendar	no calendar	no calendar	all woman sample	47	afar-rural	afar-rural	afar		2	504		501				933				amarigna	afarigna	yes	afar	rural					2
00470013 01	ET7	47	13	1	47	52191	magabit	2011	1339	40746	meskerem	1983	997	28	25-29	month and year - information complete	completed	22		no calendar	no calendar	no calendar	all woman sample	47	afar-rural	afar-rural	afar		1	504		501				933				amarigna	afarigna	yes	afar	rural
00470021 02	ET7	47	21	2	47	52191	magabit	2011	1339	40746	magabit	1981	979	30	30-34	year and age - month imputed	completed	22		no calendar	no calendar	no calendar	all woman sample	47	afar-rural	afar-rural	afar		1	501		501				933				amarigna	afarigna	no	afar	rural
00470023 02	ET7	47	23	2	47	52191	magabit	2011	1339	40746	yakatit	1986	1038	25	25-29	year and age - month imputed	completed	22		no calendar	no calendar	no calendar	all woman sample	47	afar-rural	afar-rural	afar		1	501		501				933				amarigna	afarigna	yes	afar	rural
00470027 02	ET7	47	27	2	47	52191	magabit	2011	1339	40747	hidar	1986	1035	25	25-29	month and year - information complete	completed	23		no calendar	no calendar	no calendar	all woman sample	47	afar-rural	afar-rural	afar		1	501		501				933				amarigna	afarigna	yes	afar	rural					5
00470035 01	ET7	47	35	1	47	52191	magabit	2011	1339	40747	tikimt	1990	1082	21	20-24	month and year - information complete	completed	23		no calendar	no calendar	no calendar	all woman sample	47	afar-rural	afar-rural	afar		1	501		501				933				amarigna	afarigna	yes	afar	rural
00470041 05	ET7	47	41	5	47	52191	magabit	2011	1339	40747	tahsas	1994	1132	17	15-19	month and year - information complete	completed	23		no calendar	no calendar	no calendar	all woman sample	47	afar-rural	afar-rural	afar		1	506		501				933				amarigna	amarigna	yes	afar	rural					2
00470045 02	ET7	47	45	2	47	52191	magabit	2011	1339	40747	hidar	1979	951	32	30-34	month and year - information complete	completed	23		no calendar	no calendar	no calendar	all woman sample	47	afar-rural	afar-rural	afar		2	506		501				933				amarigna	afarigna	yes	afar	rural
00470051 02	ET7	47	51	2	47	52191	magabit	2011	1339	40747	magabit	1988	1063	23	20-24	year and age - month imputed	completed	23		no calendar	no calendar	no calendar	all woman sample	47	afar-rural	afar-rural	afar		1	506		501				933				afarigna	afarigna	yes	afar	rural
00470055 02	ET7	47	55	2	47	52191	magabit	2011	1339	40747	meskerem	1983	997	28	25-29	year and age - month imputed	completed	23		no calendar	no calendar	no calendar	all woman sample	47	afar-rural	afar-rural	afar		1	504		501				933				amarigna	afarigna	yes	afar	rural
00480001 01	ET7	48	1	1	48	31687	magabit	2011	1339	40751	tir	1978	941	33	30-34	month and year - information complete	completed	27		no calendar	no calendar	no calendar	all woman sample	48	afar-rural	afar-rural	afar		1	504		501				1009				amarigna	afarigna	yes	afar	rural
00480004 01	ET7	48	4	1	48	31687	magabit	2011	1339	40751	tikimt	1979	950	32	30-34	month and year - information complete	completed	27		no calendar	no calendar	no calendar	all woman sample	48	afar-rural	afar-rural	afar		3	504		501				1009				amarigna	afarigna	yes	afar	rural
00480005 01	ET7	48	5	1	48	31687	magabit	2011	1339	40751	magabit	1974	895	37	35-39	month and year - information complete	completed	27		no calendar	no calendar	no calendar	all woman sample	48	afar-rural	afar-rural	afar		1	504		501				1009				amarigna	afarigna	yes	afar	rural
00480012 02	ET7	48	12	2	48	31687	magabit	2011	1339	40750	yakatit	1983	1002	28	25-29	month and year - information complete	completed	26		no calendar	no calendar	no calendar	all woman sample	48	afar-rural	afar-rural	afar		1	506		501				1009				amarigna	afarigna	yes	afar	rural
00480013 02	ET7	48	13	2	48	31687	magabit	2011	1339	40750	tahsas	1981	976	30	30-34	month and year - information complete	completed	26		no calendar	no calendar	no calendar	all woman sample	48	afar-rural	afar-rural	afar		1	506		501				1009				amarigna	afarigna	no	afar	rural
00480015 02	ET7	48	15	2	48	31687	magabit	2011	1339	40751	hidar	1986	1035	25	25-29	month and year - information complete	completed	27		no calendar	no calendar	no calendar	all woman sample	48	afar-rural	afar-rural	afar		1	506		501				1009				amarigna	afarigna	yes	afar	rural
00480018 01	ET7	48	18	1	48	31687	magabit	2011	1339	40750	yakatit	1993	1122	18	15-19	month and year - information complete	completed	26		no calendar	no calendar	no calendar	all woman sample	48	afar-rural	afar-rural	afar		1	501		501				1009				amarigna	afarigna	yes	afar	rural
00480019 01	ET7	48	19	1	48	31687	magabit	2011	1339	40750	tikimt	1978	938	33	30-34	month and year - information complete	completed	26		no calendar	no calendar	no calendar	all woman sample	48	afar-rural	afar-rural	afar		3	501		501				1009				amarigna	afarigna	yes	afar	rural
00480022 02	ET7	48	22	2	48	31687	magabit	2011	1339	40750	yakatit	1991	1098	20	20-24	month and year - information complete	completed	26		no calendar	no calendar	no calendar	all woman sample	48	afar-rural	afar-rural	afar		1	501		501				1009				amarigna	amarigna	yes	afar	rural
00480023 01	ET7	48	23	1	48	31687	magabit	2011	1339	40750	nehasa	1991	1104	19	15-19	month and year - information complete	completed	26		no calendar	no calendar	no calendar	all woman sample	48	afar-rural	afar-rural	afar		1	504		501				1009				amarigna	afarigna	yes	afar	rural					1
00480025 01	ET7	48	25	1	48	31687	magabit	2011	1339	40752	sene	1983	1006	27	25-29	month and year - information complete	completed	28		no calendar	no calendar	no calendar	all woman sample	48	afar-rural	afar-rural	afar		2	504		501				1009				amarigna	afarigna	yes	afar	rural					1
00480028 01	ET7	48	28	1	48	31687	magabit	2011	1339	40750	hidar	1984	1011	27	25-29	month and year - information complete	completed	26		no calendar	no calendar	no calendar	all woman sample	48	afar-rural	afar-rural	afar		1	501		501				1009				amarigna	afarigna	yes	afar	rural
00480031 01	ET7	48	31	1	48	31687	magabit	2011	1339	40751	miyazya	1967	812	43	40-44	month and year - information complete	completed	27		no calendar	no calendar	no calendar	all woman sample	48	afar-rural	afar-rural	afar		2	501		501				1009				amarigna	afarigna	yes	afar	rural
00480032 01	ET7	48	32	1	48	31687	magabit	2011	1339	40751	yakatit	1989	1074	22	20-24	month and year - information complete	completed	27		no calendar	no calendar	no calendar	all woman sample	48	afar-rural	afar-rural	afar		2	501		501				1009				amarigna	amarigna	yes	afar	rural					4
00480033 02	ET7	48	33	2	48	31687	magabit	2011	1339	40751	hidar	1982	987	29	25-29	month and year - information complete	completed	27		no calendar	no calendar	no calendar	all woman sample	48	afar-rural	afar-rural	afar		1	506		501				1009				amarigna	afarigna	yes	afar	rural
00480037 02	ET7	48	37	2	48	31687	magabit	2011	1339	40751	yakatit	1983	1002	28	25-29	month and year - information complete	completed	27		no calendar	no calendar	no calendar	all woman sample	48	afar-rural	afar-rural	afar		1	506		501				1009				amarigna	afarigna	yes	afar	rural
00490002 01	ET7	49	2	1	49	76789	magabit	2011	1339	40754	yakatit	1971	858	40	40-44	month and year - information complete	completed	30		no calendar	no calendar	no calendar	all woman sample	49	afar-rural	afar-rural	afar		1	501		501				892				amarigna	afarigna	yes	afar	rural
00490006 01	ET7	49	6	1	49	76789	magabit	2011	1339	40755	yakatit	1991	1098	20	20-24	month and year - information complete	completed	31		no calendar	no calendar	no calendar	all woman sample	49	afar-rural	afar-rural	afar		1	501		501				892				amarigna	afarigna	yes	afar	rural
00490009 01	ET7	49	9	1	49	76789	magabit	2011	1339	40754	meskerem	1986	1033	25	25-29	month and year - information complete	completed	30		no calendar	no calendar	no calendar	all woman sample	49	afar-rural	afar-rural	afar		3	501		501				892				amarigna	amarigna	yes	afar	rural
00490011 01	ET7	49	11	1	49	76789	magabit	2011	1339	40754	tahsas	1985	1024	26	25-29	month and year - information complete	completed	30		no calendar	no calendar	no calendar	all woman sample	49	afar-rural	afar-rural	afar		1	501		501				892				amarigna	afarigna	yes	afar	rural
00490013 01	ET7	49	13	1	49	76789	magabit	2011	1339	40755	tikimt	1985	1022	26	25-29	month and year - information complete	completed	31		no calendar	no calendar	no calendar	all woman sample	49	afar-rural	afar-rural	afar		1	501		501				892				amarigna	afarigna	yes	afar	rural
00490021 02	ET7	49	21	2	49	76789	magabit	2011	1339	40755	ginbot	1980	969	30	30-34	month and year - information complete	completed	31		no calendar	no calendar	no calendar	all woman sample	49	afar-rural	afar-rural	afar		1	506		501				892				amarigna	afarigna	yes	afar	rural
00490023 02	ET7	49	23	2	49	76789	magabit	2011	1339	40755	ginbot	1985	1029	25	25-29	month and year - information complete	completed	31		no calendar	no calendar	no calendar	all woman sample	49	afar-rural	afar-rural	afar		2	506		501				892				amarigna	afarigna	yes	afar	rural
00490027 02	ET7	49	27	2	49	76789	magabit	2011	1339	40755	ginbot	1986	1041	24	20-24	month and year - information complete	completed	31		no calendar	no calendar	no calendar	all woman sample	49	afar-rural	afar-rural	afar		2	506		501				892				amarigna	afarigna	yes	afar	rural					3
00490031 02	ET7	49	31	2	49	76789	magabit	2011	1339	40754	magabit	1982	991	29	25-29	month and year - information complete	completed	30		no calendar	no calendar	no calendar	all woman sample	49	afar-rural	afar-rural	afar		2	506		501				892				amarigna	afarigna	yes	afar	rural
00490035 02	ET7	49	35	2	49	76789	magabit	2011	1339	40754	yakatit	1985	1026	26	25-29	month and year - information complete	completed	30		no calendar	no calendar	no calendar	all woman sample	49	afar-rural	afar-rural	afar		2	506		501				892				amarigna	afarigna	yes	afar	rural
00490037 02	ET7	49	37	2	49	76789	magabit	2011	1339	40755	yakatit	1985	1026	26	25-29	month and year - information complete	completed	31		no calendar	no calendar	no calendar	all woman sample	49	afar-rural	afar-rural	afar		2	506		501				892				amarigna	afarigna	yes	afar	rural
00490043 03	ET7	49	43	3	49	76789	magabit	2011	1339	40755	tikimt	1991	1094	20	20-24	month and year - information complete	completed	31		no calendar	no calendar	no calendar	all woman sample	49	afar-rural	afar-rural	afar		1	504		501				892				amarigna	afarigna	yes	afar	rural
00490045 03	ET7	49	45	3	49	76789	magabit	2011	1339	40754	tir	1983	1001	28	25-29	month and year - information complete	completed	30		no calendar	no calendar	no calendar	all woman sample	49	afar-rural	afar-rural	afar		2	504		501				892				amarigna	afarigna	yes	afar	rural					2
00490051 01	ET7	49	51	1	49	76789	magabit	2011	1339	40755	magabit	1991	1099	20	20-24	month and year - information complete	completed	31		no calendar	no calendar	no calendar	all woman sample	49	afar-rural	afar-rural	afar		1	504		501				892				amarigna	afarigna	yes	afar	rural					2
00490053 01	ET7	49	53	1	49	76789	magabit	2011	1339	40754	tahsas	1991	1096	20	20-24	month and year - information complete	completed	30		no calendar	no calendar	no calendar	all woman sample	49	afar-rural	afar-rural	afar		1	504		501				892				amarigna	afarigna	yes	afar	rural					5
00490055 01	ET7	49	55	1	49	76789	magabit	2011	1339	40755	yakatit	1981	978	30	30-34	month and year - information complete	completed	31		no calendar	no calendar	no calendar	all woman sample	49	afar-rural	afar-rural	afar		1	504		501				892				amarigna	afarigna	yes	afar	rural
00490059 02	ET7	49	59	2	49	76789	magabit	2011	1339	40755	yakatit	1971	858	40	40-44	month and year - information complete	completed	31		no calendar	no calendar	no calendar	all woman sample	49	afar-rural	afar-rural	afar		1	504		501				892				amarigna	afarigna	yes	afar	rural
00490061 01	ET7	49	61	1	49	76789	magabit	2011	1339	40755	magabit	1982	991	29	25-29	month and year - information complete	completed	31		no calendar	no calendar	no calendar	all woman sample	49	afar-rural	afar-rural	afar		2	504		501				892				amarigna	afarigna	yes	afar	rural					3
00500003 02	ET7	50	3	2	50	58069	miyazya	2011	1340	40782	tir	1990	1085	21	20-24	month and year - information complete	completed	27		no calendar	no calendar	no calendar	all woman sample	50	afar-rural	afar-rural	afar		1	504		501				637				amarigna	afarigna	yes	afar	rural
00500005 02	ET7	50	5	2	50	58069	miyazya	2011	1340	40782	tikimt	1981	974	30	30-34	month and year - information complete	completed	27		no calendar	no calendar	no calendar	all woman sample	50	afar-rural	afar-rural	afar		1	506		501				637				amarigna	afarigna	yes	afar	rural
00500022 02	ET7	50	22	2	50	58069	miyazya	2011	1340	40782	magabit	1985	1027	26	25-29	month and year - information complete	completed	27		no calendar	no calendar	no calendar	all woman sample	50	afar-rural	afar-rural	afar		1	506		501				637				amarigna	afarigna	yes	afar	rural
00500025 02	ET7	50	25	2	50	58069	miyazya	2011	1340	40783	tir	1990	1085	21	20-24	month and year - information complete	completed	28		no calendar	no calendar	no calendar	all woman sample	50	afar-rural	afar-rural	afar		1	506		501				637				amarigna	afarigna	yes	afar	rural
00500031 02	ET7	50	31	2	50	58069	miyazya	2011	1340	40783	hidar	1979	951	32	30-34	month and year - information complete	completed	28		no calendar	no calendar	no calendar	all woman sample	50	afar-rural	afar-rural	afar		1	504		501				637				amarigna	afarigna	yes	afar	rural
00500033 01	ET7	50	33	1	50	58069	miyazya	2011	1340	40784	nehasa	1991	1104	19	15-19	month and year - information complete	completed	29		no calendar	no calendar	no calendar	all woman sample	50	afar-rural	afar-rural	afar		2	501		501				637				amarigna	afarigna	yes	afar	rural
00500034 02	ET7	50	34	2	50	58069	miyazya	2011	1340	40782	hidar	1991	1095	20	20-24	month and year - information complete	completed	27		no calendar	no calendar	no calendar	all woman sample	50	afar-rural	afar-rural	afar		1	506		501				637				amarigna	afarigna	yes	afar	rural					8
00500042 02	ET7	50	42	2	50	58069	miyazya	2011	1340	40783	tahsas	1988	1060	23	20-24	month and year - information complete	completed	28		no calendar	no calendar	no calendar	all woman sample	50	afar-rural	afar-rural	afar		1	504		501				637				amarigna	afarigna	yes	afar	rural
00500045 02	ET7	50	45	2	50	58069	miyazya	2011	1340	40784	ginbot	1984	1017	26	25-29	month and year - information complete	completed	29		no calendar	no calendar	no calendar	all woman sample	50	afar-rural	afar-rural	afar		2	501		501				637				amarigna	afarigna	yes	afar	rural
00500051 02	ET7	50	51	2	50	58069	miyazya	2011	1340	40783	magabit	1983	1003	28	25-29	month and year - information complete	completed	28		no calendar	no calendar	no calendar	all woman sample	50	afar-rural	afar-rural	afar		1	504		501				637				amarigna	afarigna	yes	afar	rural
00500055 02	ET7	50	55	2	50	58069	miyazya	2011	1340	40783	miyazya	1972	872	39	35-39	month and year - information complete	completed	28		no calendar	no calendar	no calendar	all woman sample	50	afar-rural	afar-rural	afar		1	506		501				637				amarigna	afarigna	yes	afar	rural
00510009 01	ET7	51	9	1	51	3329293	magabit	2011	1339	40754	tikimt	1991	1094	20	20-24	month and year - information complete	completed	30		no calendar	no calendar	no calendar	all woman sample	51	amhara-urban	amhara-urban	amhara		1	803		801				2426				amarigna	amarigna	no	amhara	urban					6
00510048 02	ET7	51	48	2	51	3329293	magabit	2011	1339	40754	sene	1984	1018	26	25-29	month and year - information complete	completed	30		no calendar	no calendar	no calendar	all woman sample	51	amhara-urban	amhara-urban	amhara		2	801		801				2426				amarigna	amarigna	no	amhara	urban
00510054 02	ET7	51	54	2	51	3329293	magabit	2011	1339	40754	sene	1986	1042	24	20-24	month and year - information complete	completed	30		no calendar	no calendar	no calendar	all woman sample	51	amhara-urban	amhara-urban	amhara		1	803		801				2426				amarigna	amarigna	no	amhara	urban					8
00510059 01	ET7	51	59	1	51	3329293	magabit	2011	1339	40755	nehasa	1984	1020	26	25-29	month and year - information complete	completed	31		no calendar	no calendar	no calendar	all woman sample	51	amhara-urban	amhara-urban	amhara		1	804		801				2426				amarigna	amarigna	no	amhara	urban					8
00510071 02	ET7	51	71	2	51	3329293	magabit	2011	1339	40754	sene	1979	958	31	30-34	month and year - information complete	completed	30		no calendar	no calendar	no calendar	all woman sample	51	amhara-urban	amhara-urban	amhara		1	803		801				2426				amarigna	amarigna	no	amhara	urban					8
00510104 02	ET7	51	104	2	51	3329293	magabit	2011	1339	40755	ginbot	1990	1089	20	20-24	month and year - information complete	completed	31		no calendar	no calendar	no calendar	all woman sample	51	amhara-urban	amhara-urban	amhara		1	803		801				2426				amarigna	amarigna	no	amhara	urban					7
00510143 02	ET7	51	143	2	51	3329293	magabit	2011	1339	40754	miyazya	1983	1004	27	25-29	month and year - information complete	completed	30		no calendar	no calendar	no calendar	all woman sample	51	amhara-urban	amhara-urban	amhara		1	803		801				2426				amarigna	amarigna	no	amhara	urban					8
00510155 02	ET7	51	155	2	51	3329293	magabit	2011	1339	40755	tir	1976	917	35	35-39	month and year - information complete	completed	31		no calendar	no calendar	no calendar	all woman sample	51	amhara-urban	amhara-urban	amhara		1	803		801				2426				amarigna	amarigna	no	amhara	urban
00510166 02	ET7	51	166	2	51	3329293	magabit	2011	1339	40755	tikimt	1981	974	30	30-34	year and age - month imputed	completed	31		no calendar	no calendar	no calendar	all woman sample	51	amhara-urban	amhara-urban	amhara		1	804		801				2426				amarigna	amarigna	no	amhara	urban
00520010 02	ET7	52	10	2	52	3418470	miyazya	2011	1340	40782	yakatit	1964	774	47	45-49	month and year - information complete	completed	27		no calendar	no calendar	no calendar	all woman sample	52	amhara-urban	amhara-urban	amhara		1	704		701				2402				amarigna	amarigna	no	amhara	urban					3
00520024 02	ET7	52	24	2	52	3418470	miyazya	2011	1340	40782	tir	1986	1037	25	25-29	month and year - information complete	completed	27		no calendar	no calendar	no calendar	all woman sample	52	amhara-urban	amhara-urban	amhara		1	704		701				2402				amarigna	amarigna	no	amhara	urban
00520052 02	ET7	52	52	2	52	3418470	miyazya	2011	1340	40781	tikimt	1981	974	30	30-34	month and year - information complete	completed	26		no calendar	no calendar	no calendar	all woman sample	52	amhara-urban	amhara-urban	amhara		1	704		701				2402				amarigna	amarigna	no	amhara	urban
00520079 01	ET7	52	79	1	52	3418470	miyazya	2011	1340	40782	meskerem	1983	997	28	25-29	month and year - information complete	completed	27		no calendar	no calendar	no calendar	all woman sample	52	amhara-urban	amhara-urban	amhara		1	703		701				2402				amarigna	amarigna	no	amhara	urban					2
00520121 02	ET7	52	121	2	52	3418470	miyazya	2011	1340	40781	miyazya	1981	980	30	30-34	year and age - month imputed	completed	26		no calendar	no calendar	no calendar	all woman sample	52	amhara-urban	amhara-urban	amhara		1	703		701				2402				amarigna	amarigna	no	amhara	urban
00520128 02	ET7	52	128	2	52	3418470	miyazya	2011	1340	40781	nehasa	1980	972	30	30-34	month and year - information complete	completed	26		no calendar	no calendar	no calendar	all woman sample	52	amhara-urban	amhara-urban	amhara		1	703		701				2402				amarigna	amarigna	no	amhara	urban
00520141 02	ET7	52	141	2	52	3418470	miyazya	2011	1340	40781	magabit	1976	919	35	35-39	month and year - information complete	completed	26		no calendar	no calendar	no calendar	all woman sample	52	amhara-urban	amhara-urban	amhara		1	706		701				2402				amarigna	amarigna	no	amhara	urban					6
00520148 02	ET7	52	148	2	52	3418470	miyazya	2011	1340	40781	tahsas	1986	1036	25	25-29	month and year - information complete	completed	26		no calendar	no calendar	no calendar	all woman sample	52	amhara-urban	amhara-urban	amhara		2	706		701				2402				amarigna	amarigna	no	amhara	urban					6
00530008 02	ET7	53	8	2	53	3474664	magabit	2011	1339	40740	ginbot	1980	969	30	30-34	month and year - information complete	completed	16		no calendar	no calendar	no calendar	all woman sample	53	amhara-urban	amhara-urban	amhara		2	703		701				2007				amarigna	amarigna	no	amhara	urban					3
00530024 02	ET7	53	24	2	53	3474664	magabit	2011	1339	40740	tir	1987	1049	24	20-24	year and age - month imputed	completed	16		no calendar	no calendar	no calendar	all woman sample	53	amhara-urban	amhara-urban	amhara		1	704		701				2007				amarigna	amarigna	no	amhara	urban					7
00530045 02	ET7	53	45	2	53	3474664	magabit	2011	1339	40740	tikimt	1966	794	45	45-49	year and age - month imputed	completed	16		no calendar	no calendar	no calendar	all woman sample	53	amhara-urban	amhara-urban	amhara		1	701		701				2007				amarigna	amarigna	no	amhara	urban					4
00530055 01	ET7	53	55	1	53	3474664	magabit	2011	1339	40741	magabit	1985	1027	26	25-29	year and age - month imputed	completed	17		no calendar	no calendar	no calendar	all woman sample	53	amhara-urban	amhara-urban	amhara		1	703		701				2007				amarigna	amarigna	no	amhara	urban					8
00530077 02	ET7	53	77	2	53	3474664	magabit	2011	1339	40741	magabit	1978	943	33	30-34	year and age - month imputed	completed	17		no calendar	no calendar	no calendar	all woman sample	53	amhara-urban	amhara-urban	amhara		1	703		701				2007				amarigna	amarigna	no	amhara	urban					7
00530092 02	ET7	53	92	2	53	3474664	magabit	2011	1339	40741	magabit	1987	1051	24	20-24	month and year - information complete	completed	17		no calendar	no calendar	no calendar	all woman sample	53	amhara-urban	amhara-urban	amhara		1	704		701				2007				amarigna	amarigna	no	amhara	urban					10
00530108 01	ET7	53	108	1	53	3474664	magabit	2011	1339	40741	yakatit	1988	1062	23	20-24	month and year - information complete	completed	17		no calendar	no calendar	no calendar	all woman sample	53	amhara-urban	amhara-urban	amhara		1	704		701				2007				amarigna	amarigna	no	amhara	urban					3
00530119 02	ET7	53	119	2	53	3474664	magabit	2011	1339	40741	meskerem	1982	985	29	25-29	year and age - month imputed	completed	17		no calendar	no calendar	no calendar	all woman sample	53	amhara-urban	amhara-urban	amhara		1	704		701				2007				amarigna	amarigna	no	amhara	urban					8
00540002 02	ET7	54	2	2	54	4397389	miyazya	2011	1340	40781	hidar	1985	1023	26	25-29	month and year - information complete	completed	26		no calendar	no calendar	no calendar	all woman sample	54	amhara-urban	amhara-urban	amhara		2	603		601				1799				amarigna	amarigna	yes	amhara	urban
00540047 01	ET7	54	47	1	54	4397389	miyazya	2011	1340	40779	nehasa	1982	996	28	25-29	month and year - information complete	completed	24		no calendar	no calendar	no calendar	all woman sample	54	amhara-urban	amhara-urban	amhara		1	603		601				1799				amarigna	amarigna	no	amhara	urban					10
00540054 01	ET7	54	54	1	54	4397389	miyazya	2011	1340	40769	meskerem	1988	1057	23	20-24	month and year - information complete	completed	14		no calendar	no calendar	no calendar	all woman sample	54	amhara-urban	amhara-urban	amhara		1	601		601				1799				amarigna	amarigna	no	amhara	urban					3
00540062 02	ET7	54	62	2	54	4397389	miyazya	2011	1340	40779	yakatit	1984	1014	27	25-29	year and age - month imputed	completed	24		no calendar	no calendar	no calendar	all woman sample	54	amhara-urban	amhara-urban	amhara		1	601		601				1799				amarigna	amarigna	no	amhara	urban
00540069 02	ET7	54	69	2	54	4397389	miyazya	2011	1340	40779	magabit	1989	1075	22	20-24	month and year - information complete	completed	24		no calendar	no calendar	no calendar	all woman sample	54	amhara-urban	amhara-urban	amhara		1	605		601				1799				amarigna	amarigna	no	amhara	urban
00540077 02	ET7	54	77	2	54	4397389	miyazya	2011	1340	40781	miyazya	1987	1052	24	20-24	year and age - month imputed	completed	26		no calendar	no calendar	no calendar	all woman sample	54	amhara-urban	amhara-urban	amhara		1	603		601				1799				amarigna	amarigna	no	amhara	urban					8
00540144 01	ET7	54	144	1	54	4397389	miyazya	2011	1340	40782	sene	1981	982	29	25-29	month and year - information complete	completed	27		no calendar	no calendar	no calendar	all woman sample	54	amhara-urban	amhara-urban	amhara		1	601		601				1799				amarigna	amarigna	no	amhara	urban					10
00540166 02	ET7	54	166	2	54	4397389	miyazya	2011	1340	40779	magabit	1991	1099	20	20-24	year and age - month imputed	completed	24		no calendar	no calendar	no calendar	all woman sample	54	amhara-urban	amhara-urban	amhara		1	605		601				1799				amarigna	amarigna	no	amhara	urban					5
00540173 02	ET7	54	173	2	54	4397389	miyazya	2011	1340	40779	tikimt	1979	950	32	30-34	month and year - information complete	completed	24		no calendar	no calendar	no calendar	all woman sample	54	amhara-urban	amhara-urban	amhara		1	601		601				1799				amarigna	amarigna	no	amhara	urban					8
00540196 01	ET7	54	196	1	54	4397389	miyazya	2011	1340	40779	tahsas	1985	1024	26	25-29	month and year - information complete	completed	24		no calendar	no calendar	no calendar	all woman sample	54	amhara-urban	amhara-urban	amhara		1	603		601				1799				amarigna	amarigna	no	amhara	urban					7
00540218 02	ET7	54	218	2	54	4397389	miyazya	2011	1340	40781	yakatit	1987	1050	24	20-24	month and year - information complete	completed	26		no calendar	no calendar	no calendar	all woman sample	54	amhara-urban	amhara-urban	amhara		1	605		601				1799				amarigna	amarigna	no	amhara	urban					10
00550009 02	ET7	55	9	2	55	5556418	miyazya	2011	1340	40785	sene	1984	1018	26	25-29	month and year - information complete	completed	30		no calendar	no calendar	no calendar	all woman sample	55	amhara-urban	amhara-urban	amhara		3	601		601				726				amarigna	amarigna	no	amhara	urban
00550018 02	ET7	55	18	2	55	5556418	miyazya	2011	1340	40785	ginbot	1983	1005	27	25-29	month and year - information complete	completed	30		no calendar	no calendar	no calendar	all woman sample	55	amhara-urban	amhara-urban	amhara		2	605		601				726				amarigna	amarigna	no	amhara	urban					7
00550090 02	ET7	55	90	2	55	5556418	miyazya	2011	1340	40785	sene	1981	982	29	25-29	month and year - information complete	completed	30		no calendar	no calendar	no calendar	all woman sample	55	amhara-urban	amhara-urban	amhara		2	601		601				726				amarigna	amarigna	no	amhara	urban					6
00550098 01	ET7	55	98	1	55	5556418	miyazya	2011	1340	40784	magabit	1974	895	37	35-39	year and age - month imputed	completed	29		no calendar	no calendar	no calendar	all woman sample	55	amhara-urban	amhara-urban	amhara		1	604		601				726				amarigna	amarigna	no	amhara	urban					9
00550155 02	ET7	55	155	2	55	5556418	miyazya	2011	1340	40785	meskerem	1986	1033	25	25-29	month and year - information complete	completed	30		no calendar	no calendar	no calendar	all woman sample	55	amhara-urban	amhara-urban	amhara		1	604		601				726				amarigna	amarigna	no	amhara	urban					4
00550187 02	ET7	55	187	2	55	5556418	miyazya	2011	1340	40785	yakatit	1990	1086	21	20-24	year and age - month imputed	completed	30		no calendar	no calendar	no calendar	all woman sample	55	amhara-urban	amhara-urban	amhara		2	604		601				726				amarigna	amarigna	no	amhara	urban					8
00550219 07	ET7	55	219	7	55	5556418	miyazya	2011	1340	40785	hamle	1984	1019	26	25-29	month and year - information complete	completed	30		no calendar	no calendar	no calendar	all woman sample	55	amhara-urban	amhara-urban	amhara		4	601		601				726				amarigna	amarigna	no	amhara	urban					8
00550227 02	ET7	55	227	2	55	5556418	miyazya	2011	1340	40785	ginbot	1986	1041	24	20-24	month and year - information complete	completed	30		no calendar	no calendar	no calendar	all woman sample	55	amhara-urban	amhara-urban	amhara		1	605		601				726				amarigna	amarigna	no	amhara	urban					8
00550235 02	ET7	55	235	2	55	5556418	miyazya	2011	1340	40785	hidar	1981	975	30	30-34	month and year - information complete	completed	30		no calendar	no calendar	no calendar	all woman sample	55	amhara-urban	amhara-urban	amhara		2	603		601				726				amarigna	amarigna	no	amhara	urban					5
00560003 02	ET7	56	3	2	56	1355973	miyazya	2011	1340	40762	miyazya	1963	764	48	45-49	month and year - information complete	completed	7		no calendar	no calendar	no calendar	all woman sample	56	amhara-rural	amhara-rural	amhara		1	605		601				2627				amarigna	amarigna	no	amhara	rural
00560007 02	ET7	56	7	2	56	1355973	miyazya	2011	1340	40762	nehasa	1988	1068	22	20-24	month and year - information complete	completed	7		no calendar	no calendar	no calendar	all woman sample	56	amhara-rural	amhara-rural	amhara		1	603		601				2627				amarigna	amarigna	no	amhara	rural					10
00560011 02	ET7	56	11	2	56	1355973	miyazya	2011	1340	40762	hidar	1981	975	30	30-34	month and year - information complete	completed	7		no calendar	no calendar	no calendar	all woman sample	56	amhara-rural	amhara-rural	amhara		1	603		601				2627				amarigna	amarigna	no	amhara	rural
00560018 02	ET7	56	18	2	56	1355973	miyazya	2011	1340	40762	hidar	1976	915	35	35-39	month and year - information complete	completed	7		no calendar	no calendar	no calendar	all woman sample	56	amhara-rural	amhara-rural	amhara		1	603		601				2627				amarigna	amarigna	no	amhara	rural
00560022 02	ET7	56	22	2	56	1355973	miyazya	2011	1340	40762	tir	1975	905	36	35-39	month and year - information complete	completed	7		no calendar	no calendar	no calendar	all woman sample	56	amhara-rural	amhara-rural	amhara		1	604		601				2627				amarigna	amarigna	no	amhara	rural
00560025 02	ET7	56	25	2	56	1355973	miyazya	2011	1340	40762	tikimt	1976	914	35	35-39	year and age - month imputed	completed	7		no calendar	no calendar	no calendar	all woman sample	56	amhara-rural	amhara-rural	amhara		1	604		601				2627				amarigna	amarigna	no	amhara	rural
00560044 02	ET7	56	44	2	56	1355973	miyazya	2011	1340	40762	meskerem	1981	973	30	30-34	year and age - month imputed	completed	7		no calendar	no calendar	no calendar	all woman sample	56	amhara-rural	amhara-rural	amhara		1	601		601				2627				amarigna	amarigna	no	amhara	rural
00560047 02	ET7	56	47	2	56	1355973	miyazya	2011	1340	40762	miyazya	1983	1004	28	25-29	month and year - information complete	completed	7		no calendar	no calendar	no calendar	all woman sample	56	amhara-rural	amhara-rural	amhara		2	605		601				2627				amarigna	amarigna	no	amhara	rural
00560051 02	ET7	56	51	2	56	1355973	miyazya	2011	1340	40762	yakatit	1989	1074	22	20-24	year and age - month imputed	completed	7		no calendar	no calendar	no calendar	all woman sample	56	amhara-rural	amhara-rural	amhara		2	604		601				2627				amarigna	amarigna	no	amhara	rural					1
00560055 02	ET7	56	55	2	56	1355973	miyazya	2011	1340	40762	tikimt	1981	974	30	30-34	month and year - information complete	completed	7		no calendar	no calendar	no calendar	all woman sample	56	amhara-rural	amhara-rural	amhara		1	604		601				2627				amarigna	amarigna	no	amhara	rural
00560058 02	ET7	56	58	2	56	1355973	miyazya	2011	1340	40762	tahsas	1985	1024	26	25-29	month and year - information complete	completed	7		no calendar	no calendar	no calendar	all woman sample	56	amhara-rural	amhara-rural	amhara		1	603		601				2627				amarigna	amarigna	no	amhara	rural					4
00560066 02	ET7	56	66	2	56	1355973	miyazya	2011	1340	40763	sene	1982	994	28	25-29	month and year - information complete	completed	8		no calendar	no calendar	no calendar	all woman sample	56	amhara-rural	amhara-rural	amhara		1	601		601				2627				amarigna	amarigna	no	amhara	rural					3
00560069 02	ET7	56	69	2	56	1355973	miyazya	2011	1340	40763	tir	1986	1037	25	25-29	year and age - month imputed	completed	8		no calendar	no calendar	no calendar	all woman sample	56	amhara-rural	amhara-rural	amhara		1	605		601				2627				amarigna	amarigna	no	amhara	rural
00560073 02	ET7	56	73	2	56	1355973	miyazya	2011	1340	40763	tir	1989	1073	22	20-24	month and year - information complete	completed	8		no calendar	no calendar	no calendar	all woman sample	56	amhara-rural	amhara-rural	amhara		1	603		601				2627				amarigna	amarigna	no	amhara	rural					3
00560099 02	ET7	56	99	2	56	1355973	miyazya	2011	1340	40763	yakatit	1971	858	40	40-44	month and year - information complete	completed	8		no calendar	no calendar	no calendar	all woman sample	56	amhara-rural	amhara-rural	amhara		1	604		601				2627				amarigna	amarigna	yes	amhara	rural
00570022 02	ET7	57	22	2	57	1860150	magabit	2011	1339	40745	tir	1981	977	30	30-34	year and age - month imputed	completed	21		no calendar	no calendar	no calendar	all woman sample	57	amhara-rural	amhara-rural	amhara		1	604		601				1790				amarigna	amarigna	no	amhara	rural
00570037 02	ET7	57	37	2	57	1860150	magabit	2011	1339	40745	tir	1987	1049	24	20-24	year and age - month imputed	completed	21		no calendar	no calendar	no calendar	all woman sample	57	amhara-rural	amhara-rural	amhara		1	605		601				1790				amarigna	amarigna	no	amhara	rural
00570052 02	ET7	57	52	2	57	1860150	magabit	2011	1339	40745	sene	1982	994	28	25-29	year and age - month imputed	completed	21		no calendar	no calendar	no calendar	all woman sample	57	amhara-rural	amhara-rural	amhara		1	601		601				1790				amarigna	amarigna	no	amhara	rural
00570083 02	ET7	57	83	2	57	1860150	magabit	2011	1339	40745	hidar	1986	1035	25	25-29	month and year - information complete	completed	21		no calendar	no calendar	no calendar	all woman sample	57	amhara-rural	amhara-rural	amhara		2	603		601				1790				amarigna	amarigna	no	amhara	rural
00570091 02	ET7	57	91	2	57	1860150	magabit	2011	1339	40744	tikimt	1981	974	30	30-34	month and year - information complete	completed	20		no calendar	no calendar	no calendar	all woman sample	57	amhara-rural	amhara-rural	amhara		2	603		601				1790				amarigna	amarigna	no	amhara	rural
00570098 02	ET7	57	98	2	57	1860150	magabit	2011	1339	40744	miyazya	1972	872	38	35-39	year and age - month imputed	completed	20		no calendar	no calendar	no calendar	all woman sample	57	amhara-rural	amhara-rural	amhara		1	601		601				1790				amarigna	amarigna	no	amhara	rural
00570114 02	ET7	57	114	2	57	1860150	magabit	2011	1339	40744	magabit	1988	1063	23	20-24	year and age - month imputed	completed	20		no calendar	no calendar	no calendar	all woman sample	57	amhara-rural	amhara-rural	amhara		2	604		601				1790				amarigna	amarigna	no	amhara	rural
00570121 02	ET7	57	121	2	57	1860150	magabit	2011	1339	40744	meskerem	1976	913	35	35-39	year and age - month imputed	completed	20		no calendar	no calendar	no calendar	all woman sample	57	amhara-rural	amhara-rural	amhara		5	604		601				1790				amarigna	amarigna	no	amhara	rural
00570175 02	ET7	57	175	2	57	1860150	magabit	2011	1339	40744	sene	1982	994	28	25-29	month and year - information complete	completed	20		no calendar	no calendar	no calendar	all woman sample	57	amhara-rural	amhara-rural	amhara		1	601		601				1790				amarigna	amarigna	no	amhara	rural
00570190 02	ET7	57	190	2	57	1860150	magabit	2011	1339	40744	miyazya	1982	992	28	25-29	year and age - month imputed	completed	20		no calendar	no calendar	no calendar	all woman sample	57	amhara-rural	amhara-rural	amhara		2	601		601				1790				amarigna	amarigna	no	amhara	rural
00570206 02	ET7	57	206	2	57	1860150	magabit	2011	1339	40744	hidar	1984	1011	27	25-29	year and age - month imputed	completed	20		no calendar	no calendar	no calendar	all woman sample	57	amhara-rural	amhara-rural	amhara		1	605		601				1790				amarigna	amarigna	no	amhara	rural
00570229 02	ET7	57	229	2	57	1860150	magabit	2011	1339	40744	yakatit	1976	918	35	35-39	year and age - month imputed	completed	20		no calendar	no calendar	no calendar	all woman sample	57	amhara-rural	amhara-rural	amhara		2	605		601				1790				amarigna	amarigna	yes	amhara	rural
00580007 02	ET7	58	7	2	58	1852973	magabit	2011	1339	40742	meskerem	1989	1069	22	20-24	month and year - information complete	completed	18		no calendar	no calendar	no calendar	all woman sample	58	amhara-rural	amhara-rural	amhara		2	605		601				2993				amarigna	amarigna	no	amhara	rural					8
00580021 02	ET7	58	21	2	58	1852973	magabit	2011	1339	40741	tikimt	1992	1106	19	15-19	month and year - information complete	completed	17		no calendar	no calendar	no calendar	all woman sample	58	amhara-rural	amhara-rural	amhara		1	603		601				2993				amarigna	amarigna	no	amhara	rural					3
00580029 02	ET7	58	29	2	58	1852973	magabit	2011	1339	40741	hamle	1980	971	30	30-34	month and year - information complete	completed	17		no calendar	no calendar	no calendar	all woman sample	58	amhara-rural	amhara-rural	amhara		4	604		601				2993				amarigna	amarigna	no	amhara	rural					7
00580032 02	ET7	58	32	2	58	1852973	magabit	2011	1339	40741	tikimt	1988	1058	23	20-24	month and year - information complete	completed	17		no calendar	no calendar	no calendar	all woman sample	58	amhara-rural	amhara-rural	amhara		1	604		601				2993				amarigna	amarigna	no	amhara	rural					7
00580036 02	ET7	58	36	2	58	1852973	magabit	2011	1339	40741	tir	1976	917	35	35-39	year and age - month imputed	completed	17		no calendar	no calendar	no calendar	all woman sample	58	amhara-rural	amhara-rural	amhara		1	605		601				2993				amarigna	amarigna	no	amhara	rural
00580043 02	ET7	58	43	2	58	1852973	magabit	2011	1339	40741	tir	1973	881	38	35-39	month and year - information complete	completed	17		no calendar	no calendar	no calendar	all woman sample	58	amhara-rural	amhara-rural	amhara		2	605		601				2993				amarigna	amarigna	no	amhara	rural					4
00580047 02	ET7	58	47	2	58	1852973	magabit	2011	1339	40741	tikimt	1981	974	30	30-34	month and year - information complete	completed	17		no calendar	no calendar	no calendar	all woman sample	58	amhara-rural	amhara-rural	amhara		3	603		601				2993				amarigna	amarigna	no	amhara	rural
00580050 02	ET7	58	50	2	58	1852973	magabit	2011	1339	40741	tir	1986	1037	25	25-29	year and age - month imputed	completed	17		no calendar	no calendar	no calendar	all woman sample	58	amhara-rural	amhara-rural	amhara		2	604		601				2993				amarigna	amarigna	no	amhara	rural					5
00580057 02	ET7	58	57	2	58	1852973	magabit	2011	1339	40742	meskerem	1991	1093	20	20-24	year and age - month imputed	completed	18		no calendar	no calendar	no calendar	all woman sample	58	amhara-rural	amhara-rural	amhara		1	601		601				2993				amarigna	amarigna	no	amhara	rural					8
00580061 02	ET7	58	61	2	58	1852973	magabit	2011	1339	40741	miyazya	1984	1016	26	25-29	month and year - information complete	completed	17		no calendar	no calendar	no calendar	all woman sample	58	amhara-rural	amhara-rural	amhara		4	601		601				2993				amarigna	amarigna	no	amhara	rural					3
00580065 02	ET7	58	65	2	58	1852973	magabit	2011	1339	40741	magabit	1993	1123	18	15-19	year and age - month imputed	completed	17		no calendar	no calendar	no calendar	all woman sample	58	amhara-rural	amhara-rural	amhara		1	605		601				2993				amarigna	amarigna	no	amhara	rural					8
00580068 02	ET7	58	68	2	58	1852973	magabit	2011	1339	40742	hidar	1975	903	36	35-39	month and year - information complete	completed	18		no calendar	no calendar	no calendar	all woman sample	58	amhara-rural	amhara-rural	amhara		2	603		601				2993				amarigna	amarigna	no	amhara	rural
00580072 02	ET7	58	72	2	58	1852973	magabit	2011	1339	40741	sene	1980	970	30	30-34	month and year - information complete	completed	17		no calendar	no calendar	no calendar	all woman sample	58	amhara-rural	amhara-rural	amhara		1	604		601				2993				amarigna	amarigna	no	amhara	rural					no years completed at level v106
00580075 02	ET7	58	75	2	58	1852973	magabit	2011	1339	40742	tir	1981	977	30	30-34	year and age - month imputed	completed	18		no calendar	no calendar	no calendar	all woman sample	58	amhara-rural	amhara-rural	amhara		2	604		601				2993				amarigna	amarigna	no	amhara	rural					4
00580086 02	ET7	58	86	2	58	1852973	magabit	2011	1339	40741	yakatit	1970	846	41	40-44	month and year - information complete	completed	17		no calendar	no calendar	no calendar	all woman sample	58	amhara-rural	amhara-rural	amhara		1	601		601				2993				amarigna	amarigna	no	amhara	rural
00580090 02	ET7	58	90	2	58	1852973	magabit	2011	1339	40742	meskerem	1979	949	32	30-34	month and year - information complete	completed	18		no calendar	no calendar	no calendar	all woman sample	58	amhara-rural	amhara-rural	amhara		2	605		601				2993				amarigna	amarigna	no	amhara	rural
00580090 03	ET7	58	90	3	58	1852973	magabit	2011	1339	40742	yakatit	1984	1014	27	25-29	month and year - information complete	completed	18		no calendar	no calendar	no calendar	all woman sample	58	amhara-rural	amhara-rural	amhara		2	605		601				2993				amarigna	amarigna	no	amhara	rural					4
00580108 02	ET7	58	108	2	58	1852973	magabit	2011	1339	40742	sene	1966	802	44	40-44	month and year - information complete	completed	18		no calendar	no calendar	no calendar	all woman sample	58	amhara-rural	amhara-rural	amhara		1	601		601				2993				amarigna	amarigna	no	amhara	rural
00590003 02	ET7	59	3	2	59	1952812	magabit	2011	1339	40747	yakatit	1968	822	43	40-44	year and age - month imputed	completed	23		no calendar	no calendar	no calendar	all woman sample	59	amhara-rural	amhara-rural	amhara		2	605		601				1830				amarigna	amarigna	no	amhara	rural
00590013 02	ET7	59	13	2	59	1952812	magabit	2011	1339	40747	hidar	1971	855	40	40-44	month and year - information complete	completed	23		no calendar	no calendar	no calendar	all woman sample	59	amhara-rural	amhara-rural	amhara		1	601		601				1830				amarigna	amarigna	no	amhara	rural
00590028 01	ET7	59	28	1	59	1952812	magabit	2011	1339	40747	tikimt	1984	1010	27	25-29	month and year - information complete	completed	23		no calendar	no calendar	no calendar	all woman sample	59	amhara-rural	amhara-rural	amhara		1	603		601				1830				amarigna	amarigna	no	amhara	rural					3
00590033 02	ET7	59	33	2	59	1952812	magabit	2011	1339	40747	magabit	1983	1003	28	25-29	year and age - month imputed	completed	23		no calendar	no calendar	no calendar	all woman sample	59	amhara-rural	amhara-rural	amhara		1	605		601				1830				amarigna	amarigna	no	amhara	rural
00590048 02	ET7	59	48	2	59	1952812	magabit	2011	1339	40747	tahsas	1993	1120	18	15-19	year and age - month imputed	completed	23		no calendar	no calendar	no calendar	all woman sample	59	amhara-rural	amhara-rural	amhara		1	604		601				1830				amarigna	amarigna	no	amhara	rural
00590058 02	ET7	59	58	2	59	1952812	magabit	2011	1339	40747	hidar	1981	975	30	30-34	year and age - month imputed	completed	23		no calendar	no calendar	no calendar	all woman sample	59	amhara-rural	amhara-rural	amhara		1	604		601				1830				amarigna	amarigna	no	amhara	rural
00590098 02	ET7	59	98	2	59	1952812	magabit	2011	1339	40747	ginbot	1985	1029	25	25-29	month and year - information complete	completed	23		no calendar	no calendar	no calendar	all woman sample	59	amhara-rural	amhara-rural	amhara		1	605		601				1830				amarigna	amarigna	no	amhara	rural
00590103 02	ET7	59	103	2	59	1952812	magabit	2011	1339	40747	tikimt	1976	914	35	35-39	month and year - information complete	completed	23		no calendar	no calendar	no calendar	all woman sample	59	amhara-rural	amhara-rural	amhara		2	601		601				1830				amarigna	amarigna	no	amhara	rural
00590108 02	ET7	59	108	2	59	1952812	magabit	2011	1339	40747	sene	1975	910	35	35-39	year and age - month imputed	completed	23		no calendar	no calendar	no calendar	all woman sample	59	amhara-rural	amhara-rural	amhara		4	601		601				1830				amarigna	amarigna	no	amhara	rural
00590148 02	ET7	59	148	2	59	1952812	magabit	2011	1339	40747	meskerem	1981	973	30	30-34	month and year - information complete	completed	23		no calendar	no calendar	no calendar	all woman sample	59	amhara-rural	amhara-rural	amhara		1	603		601				1830				amarigna	amarigna	no	amhara	rural
00600009 02	ET7	60	9	2	60	1801428	ginbot	2011	1341	40794	meskerem	1981	973	30	30-34	year and age - month imputed	completed	8		no calendar	no calendar	no calendar	all woman sample	60	amhara-rural	amhara-rural	amhara		1	601		601				1897				amarigna	amarigna	no	amhara	rural
00600016 02	ET7	60	16	2	60	1801428	ginbot	2011	1341	40794	magabit	1986	1039	25	25-29	month and year - information complete	completed	8		no calendar	no calendar	no calendar	all woman sample	60	amhara-rural	amhara-rural	amhara		1	604		601				1897				amarigna	amarigna	no	amhara	rural
00600027 02	ET7	60	27	2	60	1801428	ginbot	2011	1341	40797	nehasa	1976	924	34	30-34	month and year - information complete	completed	11		no calendar	no calendar	no calendar	all woman sample	60	amhara-rural	amhara-rural	amhara		3	604		601				1897				amarigna	amarigna	no	amhara	rural
00600034 02	ET7	60	34	2	60	1801428	ginbot	2011	1341	40794	tikimt	1991	1094	20	20-24	month and year - information complete	completed	8		no calendar	no calendar	no calendar	all woman sample	60	amhara-rural	amhara-rural	amhara		1	603		601				1897				amarigna	amarigna	no	amhara	rural
00600037 02	ET7	60	37	2	60	1801428	ginbot	2011	1341	40794	hidar	1983	999	28	25-29	month and year - information complete	completed	8		no calendar	no calendar	no calendar	all woman sample	60	amhara-rural	amhara-rural	amhara		1	604		601				1897				amarigna	amarigna	no	amhara	rural
00600041 02	ET7	60	41	2	60	1801428	ginbot	2011	1341	40794	hidar	1977	927	34	30-34	month and year - information complete	completed	8		no calendar	no calendar	no calendar	all woman sample	60	amhara-rural	amhara-rural	amhara		3	601		601				1897				amarigna	amarigna	no	amhara	rural
00600051 02	ET7	60	51	2	60	1801428	ginbot	2011	1341	40795	tir	1988	1061	23	20-24	month and year - information complete	completed	9		no calendar	no calendar	no calendar	all woman sample	60	amhara-rural	amhara-rural	amhara		1	605		601				1897				amarigna	amarigna	no	amhara	rural
00600058 03	ET7	60	58	3	60	1801428	ginbot	2011	1341	40795	tahsas	1993	1120	18	15-19	month and year - information complete	completed	9		no calendar	no calendar	no calendar	all woman sample	60	amhara-rural	amhara-rural	amhara		2	601		601				1897				amarigna	amarigna	no	amhara	rural					3
00600061 03	ET7	60	61	3	60	1801428	ginbot	2011	1341	40795	magabit	1980	967	31	30-34	month and year - information complete	completed	9		no calendar	no calendar	no calendar	all woman sample	60	amhara-rural	amhara-rural	amhara		1	601		601				1897				amarigna	amarigna	no	amhara	rural
00600086 02	ET7	60	86	2	60	1801428	ginbot	2011	1341	40794	ginbot	1976	921	35	35-39	month and year - information complete	completed	8		no calendar	no calendar	no calendar	all woman sample	60	amhara-rural	amhara-rural	amhara		1	603		601				1897				amarigna	amarigna	no	amhara	rural
00600093 02	ET7	60	93	2	60	1801428	ginbot	2011	1341	40795	yakatit	1964	774	47	45-49	month and year - information complete	completed	9		no calendar	no calendar	no calendar	all woman sample	60	amhara-rural	amhara-rural	amhara		1	604		601				1897				amarigna	amarigna	no	amhara	rural
00600099 02	ET7	60	99	2	60	1801428	ginbot	2011	1341	40795	tahsas	1983	1000	28	25-29	month and year - information complete	completed	9		no calendar	no calendar	no calendar	all woman sample	60	amhara-rural	amhara-rural	amhara		2	604		601				1897				amarigna	amarigna	no	amhara	rural
00610002 02	ET7	61	2	2	61	1849198	magabit	2011	1339	40741	sene	1982	994	28	25-29	month and year - information complete	completed	17		no calendar	no calendar	no calendar	all woman sample	61	amhara-rural	amhara-rural	amhara		1	804		801				2881				amarigna	amarigna	no	amhara	rural					5
00610020 02	ET7	61	20	2	61	1849198	magabit	2011	1339	40741	tir	1976	917	35	35-39	year and age - month imputed	completed	17		no calendar	no calendar	no calendar	all woman sample	61	amhara-rural	amhara-rural	amhara		1	804		801				2881				amarigna	amarigna	no	amhara	rural
00610025 02	ET7	61	25	2	61	1849198	magabit	2011	1339	40741	meskerem	1984	1009	27	25-29	month and year - information complete	completed	17		no calendar	no calendar	no calendar	all woman sample	61	amhara-rural	amhara-rural	amhara		4	803		801				2881				amarigna	amarigna	no	amhara	rural					8
00610038 02	ET7	61	38	2	61	1849198	magabit	2011	1339	40741	tikimt	1981	974	30	30-34	age - year/month imputed	completed	17		no calendar	no calendar	no calendar	all woman sample	61	amhara-rural	amhara-rural	amhara		1	803		801				2881				amarigna	amarigna	no	amhara	rural					7
00610060 02	ET7	61	60	2	61	1849198	magabit	2011	1339	40742	tikimt	1981	974	30	30-34	month and year - information complete	completed	18		no calendar	no calendar	no calendar	all woman sample	61	amhara-rural	amhara-rural	amhara		1	803		801				2881				amarigna	amarigna	no	amhara	rural
00610069 02	ET7	61	69	2	61	1849198	magabit	2011	1339	40742	hidar	1977	927	34	30-34	year and age - month imputed	completed	18		no calendar	no calendar	no calendar	all woman sample	61	amhara-rural	amhara-rural	amhara		1	803		801				2881				amarigna	amarigna	no	amhara	rural
00610073 02	ET7	61	73	2	61	1849198	magabit	2011	1339	40742	ginbot	1983	1005	27	25-29	year and age - month imputed	completed	18		no calendar	no calendar	no calendar	all woman sample	61	amhara-rural	amhara-rural	amhara		2	801		801				2881				amarigna	amarigna	no	amhara	rural
00610087 02	ET7	61	87	2	61	1849198	magabit	2011	1339	40742	meskerem	1981	973	30	30-34	year and age - month imputed	completed	18		no calendar	no calendar	no calendar	all woman sample	61	amhara-rural	amhara-rural	amhara		2	801		801				2881				amarigna	amarigna	no	amhara	rural
00610091 02	ET7	61	91	2	61	1849198	magabit	2011	1339	40742	miyazya	1980	968	30	30-34	month and year - information complete	completed	18		no calendar	no calendar	no calendar	all woman sample	61	amhara-rural	amhara-rural	amhara		1	804		801				2881				amarigna	amarigna	no	amhara	rural
00610096 02	ET7	61	96	2	61	1849198	magabit	2011	1339	40741	yakatit	1983	1002	28	25-29	month and year - information complete	completed	17		no calendar	no calendar	no calendar	all woman sample	61	amhara-rural	amhara-rural	amhara		1	803		801				2881				amarigna	amarigna	no	amhara	rural					8
00610100 02	ET7	61	100	2	61	1849198	magabit	2011	1339	40742	tir	1978	941	33	30-34	year and age - month imputed	completed	18		no calendar	no calendar	no calendar	all woman sample	61	amhara-rural	amhara-rural	amhara		2	801		801				2881				amarigna	amarigna	no	amhara	rural
00610104 02	ET7	61	104	2	61	1849198	magabit	2011	1339	40741	ginbot	1981	981	29	25-29	month and year - information complete	completed	17		no calendar	no calendar	no calendar	all woman sample	61	amhara-rural	amhara-rural	amhara		1	804		801				2881				amarigna	amarigna	no	amhara	rural					6
00610109 02	ET7	61	109	2	61	1849198	magabit	2011	1339	40741	yakatit	1973	882	38	35-39	month and year - information complete	completed	17		no calendar	no calendar	no calendar	all woman sample	61	amhara-rural	amhara-rural	amhara		1	803		801				2881				amarigna	amarigna	no	amhara	rural
00610113 02	ET7	61	113	2	61	1849198	magabit	2011	1339	40741	hidar	1968	819	43	40-44	year and age - month imputed	completed	17		no calendar	no calendar	no calendar	all woman sample	61	amhara-rural	amhara-rural	amhara		1	801		801				2881				amarigna	amarigna	no	amhara	rural
00610118 02	ET7	61	118	2	61	1849198	magabit	2011	1339	40742	meskerem	1983	997	28	25-29	month and year - information complete	completed	18		no calendar	no calendar	no calendar	all woman sample	61	amhara-rural	amhara-rural	amhara		1	804		801				2881				amarigna	amarigna	no	amhara	rural
00610122 02	ET7	61	122	2	61	1849198	magabit	2011	1339	40742	miyazya	1981	980	29	25-29	month and year - information complete	completed	18		no calendar	no calendar	no calendar	all woman sample	61	amhara-rural	amhara-rural	amhara		1	803		801				2881				amarigna	amarigna	no	amhara	rural
00620006 02	ET7	62	6	2	62	1862702	magabit	2011	1339	40744	tahsas	1979	952	32	30-34	month and year - information complete	completed	20		no calendar	no calendar	no calendar	all woman sample	62	amhara-rural	amhara-rural	amhara		1	803		801				2259				amarigna	amarigna	no	amhara	rural					4
00620035 01	ET7	62	35	1	62	1862702	magabit	2011	1339	40744	tir	1985	1025	26	25-29	month and year - information complete	completed	20		no calendar	no calendar	no calendar	all woman sample	62	amhara-rural	amhara-rural	amhara		3	804		801				2259				amarigna	amarigna	no	amhara	rural					8
00620039 02	ET7	62	39	2	62	1862702	magabit	2011	1339	40745	miyazya	1963	764	47	45-49	year and age - month imputed	completed	21		no calendar	no calendar	no calendar	all woman sample	62	amhara-rural	amhara-rural	amhara		5	801		801				2259				amarigna	amarigna	no	amhara	rural
00620044 02	ET7	62	44	2	62	1862702	magabit	2011	1339	40744	tahsas	1971	856	40	40-44	month and year - information complete	completed	20		no calendar	no calendar	no calendar	all woman sample	62	amhara-rural	amhara-rural	amhara		1	803		801				2259				amarigna	amarigna	no	amhara	rural					6
00620053 02	ET7	62	53	2	62	1862702	magabit	2011	1339	40745	hamle	1973	887	37	35-39	month and year - information complete	completed	21		no calendar	no calendar	no calendar	all woman sample	62	amhara-rural	amhara-rural	amhara		1	801		801				2259				amarigna	amarigna	no	amhara	rural
00620058 02	ET7	62	58	2	62	1862702	magabit	2011	1339	40744	tikimt	1979	950	32	30-34	month and year - information complete	completed	20		no calendar	no calendar	no calendar	all woman sample	62	amhara-rural	amhara-rural	amhara		1	801		801				2259				amarigna	amarigna	no	amhara	rural
00620068 02	ET7	62	68	2	62	1862702	magabit	2011	1339	40745	magabit	1987	1051	24	20-24	month and year - information complete	completed	21		no calendar	no calendar	no calendar	all woman sample	62	amhara-rural	amhara-rural	amhara		1	804		801				2259				amarigna	amarigna	no	amhara	rural					5
00620082 02	ET7	62	82	2	62	1862702	magabit	2011	1339	40744	tahsas	1986	1036	25	25-29	month and year - information complete	completed	20		no calendar	no calendar	no calendar	all woman sample	62	amhara-rural	amhara-rural	amhara		1	804		801				2259				amarigna	amarigna	no	amhara	rural					9
00620091 02	ET7	62	91	2	62	1862702	magabit	2011	1339	40744	tahsas	1979	952	32	30-34	month and year - information complete	completed	20		no calendar	no calendar	no calendar	all woman sample	62	amhara-rural	amhara-rural	amhara		2	803		801				2259				amarigna	amarigna	no	amhara	rural					8
00620096 02	ET7	62	96	2	62	1862702	magabit	2011	1339	40745	tahsas	1987	1048	24	20-24	month and year - information complete	completed	21		no calendar	no calendar	no calendar	all woman sample	62	amhara-rural	amhara-rural	amhara		1	804		801				2259				amarigna	amarigna	no	amhara	rural					8
00620101 02	ET7	62	101	2	62	1862702	magabit	2011	1339	40745	nehasa	1971	864	39	35-39	month and year - information complete	completed	21		no calendar	no calendar	no calendar	all woman sample	62	amhara-rural	amhara-rural	amhara		1	801		801				2259				amarigna	amarigna	no	amhara	rural
00620106 02	ET7	62	106	2	62	1862702	magabit	2011	1339	40744	tahsas	1979	952	32	30-34	month and year - information complete	completed	20		no calendar	no calendar	no calendar	all woman sample	62	amhara-rural	amhara-rural	amhara		1	803		801				2259				amarigna	amarigna	no	amhara	rural					10
00620134 02	ET7	62	134	2	62	1862702	magabit	2011	1339	40745	tir	1971	857	40	40-44	year and age - month imputed	completed	21		no calendar	no calendar	no calendar	all woman sample	62	amhara-rural	amhara-rural	amhara		1	803		801				2259				amarigna	amarigna	no	amhara	rural
00630031 02	ET7	63	31	2	63	1848111	miyazya	2011	1340	40762	yakatit	1986	1038	25	25-29	year and age - month imputed	completed	7		no calendar	no calendar	no calendar	all woman sample	63	amhara-rural	amhara-rural	amhara		1	801		801				3246				amarigna	amarigna	no	amhara	rural					7
00630035 03	ET7	63	35	3	63	1848111	miyazya	2011	1340	40761	miyazya	1988	1064	23	20-24	month and year - information complete	completed	6		no calendar	no calendar	no calendar	all woman sample	63	amhara-rural	amhara-rural	amhara		1	804		801				3246				amarigna	amarigna	no	amhara	rural					10
00630074 02	ET7	63	74	2	63	1848111	miyazya	2011	1340	40761	meskerem	1977	925	34	30-34	year and age - month imputed	completed	6		no calendar	no calendar	no calendar	all woman sample	63	amhara-rural	amhara-rural	amhara		1	803		801				3246				amarigna	amarigna	no	amhara	rural
00630113 02	ET7	63	113	2	63	1848111	miyazya	2011	1340	40760	meskerem	1974	889	37	35-39	month and year - information complete	completed	5		no calendar	no calendar	no calendar	all woman sample	63	amhara-rural	amhara-rural	amhara		2	805		801				3246				amarigna	amarigna	no	amhara	rural					8
00630143 02	ET7	63	143	2	63	1848111	miyazya	2011	1340	40762	yakatit	1973	882	38	35-39	year and age - month imputed	completed	7		no calendar	no calendar	no calendar	all woman sample	63	amhara-rural	amhara-rural	amhara		1	803		801				3246				amarigna	amarigna	no	amhara	rural
00640022 02	ET7	64	22	2	64	2725314	miyazya	2011	1340	40767	tikimt	1986	1034	25	25-29	month and year - information complete	completed	12		no calendar	no calendar	no calendar	all woman sample	64	amhara-rural	amhara-rural	amhara		1	804		5801				1911				amarigna	amarigna	no	amhara	rural					6
00640040 03	ET7	64	40	3	64	2725314	miyazya	2011	1340	40768	hidar	1979	951	32	30-34	month and year - information complete	completed	13		no calendar	no calendar	no calendar	all woman sample	64	amhara-rural	amhara-rural	amhara		1	804		5801				1911				amarigna	amarigna	no	amhara	rural
00640058 02	ET7	64	58	2	64	2725314	miyazya	2011	1340	40768	tahsas	1979	952	32	30-34	month and year - information complete	completed	13		no calendar	no calendar	no calendar	all woman sample	64	amhara-rural	amhara-rural	amhara		1	804		5801				1911				amarigna	amarigna	no	amhara	rural
00640076 02	ET7	64	76	2	64	2725314	miyazya	2011	1340	40767	tahsas	1981	976	30	30-34	year and age - month imputed	completed	12		no calendar	no calendar	no calendar	all woman sample	64	amhara-rural	amhara-rural	amhara		1	5801		5801				1911				amarigna	amarigna	no	amhara	rural					4
00640081 02	ET7	64	81	2	64	2725314	miyazya	2011	1340	40768	miyazya	1975	908	36	35-39	year and age - month imputed	completed	13		no calendar	no calendar	no calendar	all woman sample	64	amhara-rural	amhara-rural	amhara		1	803		5801				1911				amarigna	amarigna	no	amhara	rural
00640085 02	ET7	64	85	2	64	2725314	miyazya	2011	1340	40767	yakatit	1983	1002	28	25-29	month and year - information complete	completed	12		no calendar	no calendar	no calendar	all woman sample	64	amhara-rural	amhara-rural	amhara		2	804		5801				1911				amarigna	amarigna	no	amhara	rural					2
00640094 02	ET7	64	94	2	64	2725314	miyazya	2011	1340	40767	nehasa	1988	1068	22	20-24	month and year - information complete	completed	12		no calendar	no calendar	no calendar	all woman sample	64	amhara-rural	amhara-rural	amhara		1	803		5801				1911				amarigna	amarigna	no	amhara	rural					7
00640099 02	ET7	64	99	2	64	2725314	miyazya	2011	1340	40767	miyazya	1981	980	30	30-34	year and age - month imputed	completed	12		no calendar	no calendar	no calendar	all woman sample	64	amhara-rural	amhara-rural	amhara		1	804		5801				1911				amarigna	amarigna	no	amhara	rural
00640117 01	ET7	64	117	1	64	2725314	miyazya	2011	1340	40767	ginbot	1983	1005	27	25-29	month and year - information complete	completed	12		no calendar	no calendar	no calendar	all woman sample	64	amhara-rural	amhara-rural	amhara		2	5801		5801				1911				amarigna	amarigna	no	amhara	rural					3
00640126 02	ET7	64	126	2	64	2725314	miyazya	2011	1340	40767	tikimt	1983	998	28	25-29	month and year - information complete	completed	12		no calendar	no calendar	no calendar	all woman sample	64	amhara-rural	amhara-rural	amhara		1	804		5801				1911				amarigna	amarigna	no	amhara	rural					3
00640130 02	ET7	64	130	2	64	2725314	miyazya	2011	1340	40768	meskerem	1983	997	28	25-29	year and age - month imputed	completed	13		no calendar	no calendar	no calendar	all woman sample	64	amhara-rural	amhara-rural	amhara		1	5801		5801				1911				amarigna	amarigna	no	amhara	rural					1
00650009 02	ET7	65	9	2	65	1874699	miyazya	2011	1340	40757	ginbot	1968	825	42	40-44	month and year - information complete	completed	2		no calendar	no calendar	no calendar	all woman sample	65	amhara-rural	amhara-rural	amhara		1	804		801				2288				amarigna	amarigna	no	amhara	rural
00650028 03	ET7	65	28	3	65	1874699	miyazya	2011	1340	40757	tikimt	1982	986	29	25-29	month and year - information complete	completed	2		no calendar	no calendar	no calendar	all woman sample	65	amhara-rural	amhara-rural	amhara		1	805		801				2288				amarigna	amarigna	no	amhara	rural					8
00650043 02	ET7	65	43	2	65	1874699	miyazya	2011	1340	40757	miyazya	1988	1064	23	20-24	month and year - information complete	completed	2		no calendar	no calendar	no calendar	all woman sample	65	amhara-rural	amhara-rural	amhara		1	805		801				2288				amarigna	amarigna	no	amhara	rural
00650072 03	ET7	65	72	3	65	1874699	miyazya	2011	1340	40758	tikimt	1989	1070	22	20-24	month and year - information complete	completed	3		no calendar	no calendar	no calendar	all woman sample	65	amhara-rural	amhara-rural	amhara		1	805		801				2288				amarigna	amarigna	no	amhara	rural					1
00650076 02	ET7	65	76	2	65	1874699	miyazya	2011	1340	40758	ginbot	1974	897	36	35-39	month and year - information complete	completed	3		no calendar	no calendar	no calendar	all woman sample	65	amhara-rural	amhara-rural	amhara		1	803		801				2288				amarigna	amarigna	no	amhara	rural
00650105 02	ET7	65	105	2	65	1874699	miyazya	2011	1340	40758	ginbot	1974	897	36	35-39	month and year - information complete	completed	3		no calendar	no calendar	no calendar	all woman sample	65	amhara-rural	amhara-rural	amhara		1	803		801				2288				amarigna	amarigna	no	amhara	rural
00650115 02	ET7	65	115	2	65	1874699	miyazya	2011	1340	40758	tikimt	1967	806	44	40-44	month and year - information complete	completed	3		no calendar	no calendar	no calendar	all woman sample	65	amhara-rural	amhara-rural	amhara		1	803		801				2288				amarigna	amarigna	no	amhara	rural					4
00650120 02	ET7	65	120	2	65	1874699	miyazya	2011	1340	40758	ginbot	1970	849	40	40-44	month and year - information complete	completed	3		no calendar	no calendar	no calendar	all woman sample	65	amhara-rural	amhara-rural	amhara		1	804		801				2288				amarigna	amarigna	no	amhara	rural
00650124 02	ET7	65	124	2	65	1874699	miyazya	2011	1340	40758	miyazya	1975	908	36	35-39	month and year - information complete	completed	3		no calendar	no calendar	no calendar	all woman sample	65	amhara-rural	amhara-rural	amhara		1	803		801				2288				amarigna	amarigna	no	amhara	rural
00650129 02	ET7	65	129	2	65	1874699	miyazya	2011	1340	40758	magabit	1969	835	42	40-44	year and age - month imputed	completed	3		no calendar	no calendar	no calendar	all woman sample	65	amhara-rural	amhara-rural	amhara		1	804		801				2288				amarigna	amarigna	no	amhara	rural
00650139 02	ET7	65	139	2	65	1874699	miyazya	2011	1340	40758	tahsas	1986	1036	25	25-29	month and year - information complete	completed	3		no calendar	no calendar	no calendar	all woman sample	65	amhara-rural	amhara-rural	amhara		1	804		801				2288				amarigna	amarigna	no	amhara	rural					2
00660003 03	ET7	66	3	3	66	1876750	miyazya	2011	1340	40763	ginbot	1983	1005	27	25-29	month and year - information complete	completed	8		no calendar	no calendar	no calendar	all woman sample	66	amhara-rural	amhara-rural	amhara		1	803		5801				2726				amarigna	amarigna	no	amhara	rural					8
00660036 02	ET7	66	36	2	66	1876750	miyazya	2011	1340	40763	tikimt	1992	1106	19	15-19	month and year - information complete	completed	8		no calendar	no calendar	no calendar	all woman sample	66	amhara-rural	amhara-rural	amhara		1	805		5801				2726				amarigna	amarigna	no	amhara	rural					8
00660045 02	ET7	66	45	2	66	1876750	miyazya	2011	1340	40763	miyazya	1982	992	29	25-29	month and year - information complete	completed	8		no calendar	no calendar	no calendar	all woman sample	66	amhara-rural	amhara-rural	amhara		1	803		5801				2726				amarigna	amarigna	no	amhara	rural					4
00660054 02	ET7	66	54	2	66	1876750	miyazya	2011	1340	40763	tir	1990	1085	21	20-24	month and year - information complete	completed	8		no calendar	no calendar	no calendar	all woman sample	66	amhara-rural	amhara-rural	amhara		1	804		5801				2726				amarigna	amarigna	no	amhara	rural					6
00660068 02	ET7	66	68	2	66	1876750	miyazya	2011	1340	40763	tahsas	1989	1072	22	20-24	month and year - information complete	completed	8		no calendar	no calendar	no calendar	all woman sample	66	amhara-rural	amhara-rural	amhara		1	803		5801				2726				amarigna	amarigna	no	amhara	rural					8
00660086 02	ET7	66	86	2	66	1876750	miyazya	2011	1340	40764	hamle	1984	1019	26	25-29	year and age - month imputed	completed	9		no calendar	no calendar	no calendar	all woman sample	66	amhara-rural	amhara-rural	amhara		2	803		5801				2726				amarigna	amarigna	no	amhara	rural					5
00660100 02	ET7	66	100	2	66	1876750	miyazya	2011	1340	40764	miyazya	1984	1016	27	25-29	month and year - information complete	completed	9		no calendar	no calendar	no calendar	all woman sample	66	amhara-rural	amhara-rural	amhara		1	803		5801				2726				amarigna	amarigna	no	amhara	rural					3
00660105 02	ET7	66	105	2	66	1876750	miyazya	2011	1340	40764	hidar	1987	1047	24	20-24	month and year - information complete	completed	9		no calendar	no calendar	no calendar	all woman sample	66	amhara-rural	amhara-rural	amhara		1	804		5801				2726				amarigna	amarigna	no	amhara	rural					9
00660123 02	ET7	66	123	2	66	1876750	miyazya	2011	1340	40764	hamle	1975	911	35	35-39	year and age - month imputed	completed	9		no calendar	no calendar	no calendar	all woman sample	66	amhara-rural	amhara-rural	amhara		1	803		5801				2726				amarigna	amarigna	no	amhara	rural
00660132 02	ET7	66	132	2	66	1876750	miyazya	2011	1340	40764	tir	1986	1037	25	25-29	month and year - information complete	completed	9		no calendar	no calendar	no calendar	all woman sample	66	amhara-rural	amhara-rural	amhara		1	5801		5801				2726				amarigna	amarigna	no	amhara	rural					7
00660137 02	ET7	66	137	2	66	1876750	miyazya	2011	1340	40764	hidar	1982	987	29	25-29	year and age - month imputed	completed	9		no calendar	no calendar	no calendar	all woman sample	66	amhara-rural	amhara-rural	amhara		1	803		5801				2726				amarigna	amarigna	no	amhara	rural
00670003 02	ET7	67	3	2	67	1836149	ginbot	2011	1341	40789	hidar	1991	1095	20	20-24	month and year - information complete	completed	3		no calendar	no calendar	no calendar	all woman sample	67	amhara-rural	amhara-rural	amhara		1	803		5801				2134				amarigna	amarigna	no	amhara	rural					2
00670023 02	ET7	67	23	2	67	1836149	ginbot	2011	1341	40789	meskerem	1971	853	40	40-44	year and age - month imputed	completed	3		no calendar	no calendar	no calendar	all woman sample	67	amhara-rural	amhara-rural	amhara		2	803		5801				2134				amarigna	amarigna	no	amhara	rural
00670037 02	ET7	67	37	2	67	1836149	ginbot	2011	1341	40790	tir	1981	977	30	30-34	year and age - month imputed	completed	4		no calendar	no calendar	no calendar	all woman sample	67	amhara-rural	amhara-rural	amhara		1	5801		5801				2134				amarigna	amarigna	no	amhara	rural
00670076 05	ET7	67	76	5	67	1836149	ginbot	2011	1341	40789	nehasa	1993	1128	17	15-19	month and year - information complete	completed	3		no calendar	no calendar	no calendar	all woman sample	67	amhara-rural	amhara-rural	amhara		2	803		5801				2134				amarigna	amarigna	no	amhara	rural
00670101 02	ET7	67	101	2	67	1836149	ginbot	2011	1341	40789	nehasa	1990	1092	20	20-24	month and year - information complete	completed	3		no calendar	no calendar	no calendar	all woman sample	67	amhara-rural	amhara-rural	amhara		1	5801		5801				2134				amarigna	amarigna	no	amhara	rural					5
00670115 02	ET7	67	115	2	67	1836149	ginbot	2011	1341	40790	yakatit	1986	1038	25	25-29	year and age - month imputed	completed	4		no calendar	no calendar	no calendar	all woman sample	67	amhara-rural	amhara-rural	amhara		3	5801		5801				2134				amarigna	amarigna	no	amhara	rural					6
00670125 02	ET7	67	125	2	67	1836149	ginbot	2011	1341	40789	yakatit	1985	1026	26	25-29	year and age - month imputed	completed	3		no calendar	no calendar	no calendar	all woman sample	67	amhara-rural	amhara-rural	amhara		1	804		5801				2134				amarigna	amarigna	no	amhara	rural
00670135 02	ET7	67	135	2	67	1836149	ginbot	2011	1341	40789	tir	1984	1013	27	25-29	year and age - month imputed	completed	3		no calendar	no calendar	no calendar	all woman sample	67	amhara-rural	amhara-rural	amhara		1	803		5801				2134				amarigna	amarigna	no	amhara	rural
00670140 02	ET7	67	140	2	67	1836149	ginbot	2011	1341	40789	hidar	1984	1011	27	25-29	month and year - information complete	completed	3		no calendar	no calendar	no calendar	all woman sample	67	amhara-rural	amhara-rural	amhara		1	804		5801				2134				amarigna	amarigna	no	amhara	rural
00670145 02	ET7	67	145	2	67	1836149	ginbot	2011	1341	40789	tahsas	1988	1060	23	20-24	month and year - information complete	completed	3		no calendar	no calendar	no calendar	all woman sample	67	amhara-rural	amhara-rural	amhara		1	5801		5801				2134				amarigna	amarigna	yes	amhara	rural					4
00680002 02	ET7	68	2	2	68	2539732	miyazya	2011	1340	40778	hidar	1979	951	32	30-34	year and age - month imputed	completed	23		no calendar	no calendar	no calendar	all woman sample	68	amhara-rural	amhara-rural	amhara		2	803		5801				1653				amarigna	amarigna	no	amhara	rural
00680019 02	ET7	68	19	2	68	2539732	miyazya	2011	1340	40777	tir	1986	1037	25	25-29	year and age - month imputed	completed	22		no calendar	no calendar	no calendar	all woman sample	68	amhara-rural	amhara-rural	amhara		1	5801		5801				1653				amarigna	amarigna	no	amhara	rural
00680025 02	ET7	68	25	2	68	2539732	miyazya	2011	1340	40777	tikimt	1971	854	40	40-44	month and year - information complete	completed	22		no calendar	no calendar	no calendar	all woman sample	68	amhara-rural	amhara-rural	amhara		1	803		5801				1653				amarigna	amarigna	no	amhara	rural
00680030 02	ET7	68	30	2	68	2539732	miyazya	2011	1340	40777	tikimt	1966	794	45	45-49	month and year - information complete	completed	22		no calendar	no calendar	no calendar	all woman sample	68	amhara-rural	amhara-rural	amhara		1	804		5801				1653				amarigna	amarigna	no	amhara	rural
00680058 01	ET7	68	58	1	68	2539732	miyazya	2011	1340	40778	hidar	1987	1047	24	20-24	month and year - information complete	completed	23		no calendar	no calendar	no calendar	all woman sample	68	amhara-rural	amhara-rural	amhara		2	805		5801				1653				amarigna	amarigna	no	amhara	rural					8
00680074 02	ET7	68	74	2	68	2539732	miyazya	2011	1340	40778	hidar	1981	975	30	30-34	month and year - information complete	completed	23		no calendar	no calendar	no calendar	all woman sample	68	amhara-rural	amhara-rural	amhara		3	804		5801				1653				amarigna	amarigna	no	amhara	rural
00680102 02	ET7	68	102	2	68	2539732	miyazya	2011	1340	40778	yakatit	1975	906	36	35-39	year and age - month imputed	completed	23		no calendar	no calendar	no calendar	all woman sample	68	amhara-rural	amhara-rural	amhara		1	803		5801				1653				amarigna	amarigna	no	amhara	rural
00680124 02	ET7	68	124	2	68	2539732	miyazya	2011	1340	40778	tir	1983	1001	28	25-29	month and year - information complete	completed	23		no calendar	no calendar	no calendar	all woman sample	68	amhara-rural	amhara-rural	amhara		1	804		5801				1653				amarigna	amarigna	no	amhara	rural
00680130 02	ET7	68	130	2	68	2539732	miyazya	2011	1340	40778	ginbot	1985	1029	25	25-29	month and year - information complete	completed	23		no calendar	no calendar	no calendar	all woman sample	68	amhara-rural	amhara-rural	amhara		1	5801		5801				1653				amarigna	amarigna	no	amhara	rural					8
00680146 02	ET7	68	146	2	68	2539732	miyazya	2011	1340	40778	meskerem	1981	973	30	30-34	year and age - month imputed	completed	23		no calendar	no calendar	no calendar	all woman sample	68	amhara-rural	amhara-rural	amhara		2	5801		5801				1653				amarigna	amarigna	no	amhara	rural
00680157 02	ET7	68	157	2	68	2539732	miyazya	2011	1340	40778	magabit	1979	955	32	30-34	month and year - information complete	completed	23		no calendar	no calendar	no calendar	all woman sample	68	amhara-rural	amhara-rural	amhara		2	804		5801				1653				amarigna	amarigna	no	amhara	rural
00690002 02	ET7	69	2	2	69	1644464	miyazya	2011	1340	40784	tir	1972	869	39	35-39	month and year - information complete	completed	29		no calendar	no calendar	no calendar	all woman sample	69	amhara-rural	amhara-rural	amhara		1	803		5801				2421				amarigna	amarigna	no	amhara	rural
00690094 02	ET7	69	94	2	69	1644464	miyazya	2011	1340	40785	miyazya	1989	1076	22	20-24	month and year - information complete	completed	30		no calendar	no calendar	no calendar	all woman sample	69	amhara-rural	amhara-rural	amhara		1	804		5801				2421				amarigna	amarigna	no	amhara	rural					8
00700004 02	ET7	70	4	2	70	1173482	miyazya	2011	1340	40783	tahsas	1978	940	33	30-34	month and year - information complete	completed	28		no calendar	no calendar	no calendar	all woman sample	70	amhara-rural	amhara-rural	amhara		1	704		701				2770				amarigna	amarigna	no	amhara	rural
00700008 01	ET7	70	8	1	70	1173482	miyazya	2011	1340	40783	hidar	1973	879	38	35-39	month and year - information complete	completed	28		no calendar	no calendar	no calendar	all woman sample	70	amhara-rural	amhara-rural	amhara		2	704		701				2770				amarigna	amarigna	no	amhara	rural
00700018 02	ET7	70	18	2	70	1173482	miyazya	2011	1340	40784	magabit	1973	883	38	35-39	month and year - information complete	completed	29		no calendar	no calendar	no calendar	all woman sample	70	amhara-rural	amhara-rural	amhara		1	704		701				2770				amarigna	amarigna	no	amhara	rural
00700020 02	ET7	70	20	2	70	1173482	miyazya	2011	1340	40784	magabit	1991	1099	20	20-24	month and year - information complete	completed	29		no calendar	no calendar	no calendar	all woman sample	70	amhara-rural	amhara-rural	amhara		2	701		701				2770				amarigna	amarigna	no	amhara	rural					6
00700027 02	ET7	70	27	2	70	1173482	miyazya	2011	1340	40783	tir	1989	1073	22	20-24	year and age - month imputed	completed	28		no calendar	no calendar	no calendar	all woman sample	70	amhara-rural	amhara-rural	amhara		1	701		701				2770				amarigna	amarigna	no	amhara	rural					10
00700029 02	ET7	70	29	2	70	1173482	miyazya	2011	1340	40783	tahsas	1976	916	35	35-39	year and age - month imputed	completed	28		no calendar	no calendar	no calendar	all woman sample	70	amhara-rural	amhara-rural	amhara		3	701		701				2770				amarigna	amarigna	no	amhara	rural
00700031 02	ET7	70	31	2	70	1173482	miyazya	2011	1340	40784	meskerem	1973	877	38	35-39	year and age - month imputed	completed	29		no calendar	no calendar	no calendar	all woman sample	70	amhara-rural	amhara-rural	amhara		4	701		701				2770				amarigna	amarigna	no	amhara	rural					4
00700040 02	ET7	70	40	2	70	1173482	miyazya	2011	1340	40783	tahsas	1973	880	38	35-39	month and year - information complete	completed	28		no calendar	no calendar	no calendar	all woman sample	70	amhara-rural	amhara-rural	amhara		2	706		701				2770				amarigna	amarigna	no	amhara	rural
00700045 02	ET7	70	45	2	70	1173482	miyazya	2011	1340	40783	tikimt	1981	974	30	30-34	month and year - information complete	completed	28		no calendar	no calendar	no calendar	all woman sample	70	amhara-rural	amhara-rural	amhara		1	706		701				2770				amarigna	amarigna	no	amhara	rural
00700047 02	ET7	70	47	2	70	1173482	miyazya	2011	1340	40784	yakatit	1990	1086	21	20-24	month and year - information complete	completed	29		no calendar	no calendar	no calendar	all woman sample	70	amhara-rural	amhara-rural	amhara		1	706		701				2770				amarigna	amarigna	no	amhara	rural					3
00700066 02	ET7	70	66	2	70	1173482	miyazya	2011	1340	40784	tahsas	1976	916	35	35-39	year and age - month imputed	completed	29		no calendar	no calendar	no calendar	all woman sample	70	amhara-rural	amhara-rural	amhara		1	703		701				2770				amarigna	amarigna	no	amhara	rural
00700068 03	ET7	70	68	3	70	1173482	miyazya	2011	1340	40784	tir	1983	1001	28	25-29	year and age - month imputed	completed	29		no calendar	no calendar	no calendar	all woman sample	70	amhara-rural	amhara-rural	amhara		1	703		701				2770				amarigna	amarigna	no	amhara	rural
00710003 02	ET7	71	3	2	71	1573672	ginbot	2011	1341	40788	meskerem	1976	913	35	35-39	month and year - information complete	completed	2		no calendar	no calendar	no calendar	all woman sample	71	amhara-rural	amhara-rural	amhara		1	704		701				2937				amarigna	amarigna	no	amhara	rural
00710012 02	ET7	71	12	2	71	1573672	ginbot	2011	1341	40789	magabit	1962	751	49	45-49	month and year - information complete	completed	3		no calendar	no calendar	no calendar	all woman sample	71	amhara-rural	amhara-rural	amhara		2	704		701				2937				amarigna	amarigna	no	amhara	rural
00710015 02	ET7	71	15	2	71	1573672	ginbot	2011	1341	40788	tahsas	1981	976	30	30-34	month and year - information complete	completed	2		no calendar	no calendar	no calendar	all woman sample	71	amhara-rural	amhara-rural	amhara		2	704		701				2937				amarigna	amarigna	no	amhara	rural
00710024 02	ET7	71	24	2	71	1573672	ginbot	2011	1341	40789	miyazya	1987	1052	24	20-24	month and year - information complete	completed	3		no calendar	no calendar	no calendar	all woman sample	71	amhara-rural	amhara-rural	amhara		2	704		701				2937				amarigna	amarigna	no	amhara	rural
00710027 02	ET7	71	27	2	71	1573672	ginbot	2011	1341	40789	ginbot	1983	1005	28	25-29	month and year - information complete	completed	3		no calendar	no calendar	no calendar	all woman sample	71	amhara-rural	amhara-rural	amhara		2	701		701				2937				amarigna	amarigna	no	amhara	rural					1
00710030 02	ET7	71	30	2	71	1573672	ginbot	2011	1341	40789	tir	1973	881	38	35-39	year and age - month imputed	completed	3		no calendar	no calendar	no calendar	all woman sample	71	amhara-rural	amhara-rural	amhara		2	701		701				2937				amarigna	amarigna	no	amhara	rural
00710054 02	ET7	71	54	2	71	1573672	ginbot	2011	1341	40789	sene	1965	790	45	45-49	month and year - information complete	completed	3		no calendar	no calendar	no calendar	all woman sample	71	amhara-rural	amhara-rural	amhara		1	706		701				2937				amarigna	amarigna	no	amhara	rural
00710063 02	ET7	71	63	2	71	1573672	ginbot	2011	1341	40790	hidar	1976	915	35	35-39	month and year - information complete	completed	4		no calendar	no calendar	no calendar	all woman sample	71	amhara-rural	amhara-rural	amhara		1	706		701				2937				amarigna	amarigna	no	amhara	rural
00710078 02	ET7	71	78	2	71	1573672	ginbot	2011	1341	40789	sene	1985	1030	25	25-29	month and year - information complete	completed	3		no calendar	no calendar	no calendar	all woman sample	71	amhara-rural	amhara-rural	amhara		1	703		701				2937				amarigna	amarigna	no	amhara	rural					2
00710081 02	ET7	71	81	2	71	1573672	ginbot	2011	1341	40790	magabit	1990	1087	21	20-24	month and year - information complete	completed	4		no calendar	no calendar	no calendar	all woman sample	71	amhara-rural	amhara-rural	amhara		1	703		701				2937				amarigna	amarigna	no	amhara	rural
00710084 02	ET7	71	84	2	71	1573672	ginbot	2011	1341	40789	magabit	1981	979	30	30-34	year and age - month imputed	completed	3		no calendar	no calendar	no calendar	all woman sample	71	amhara-rural	amhara-rural	amhara		1	703		701				2937				amarigna	amarigna	no	amhara	rural
00710090 02	ET7	71	90	2	71	1573672	ginbot	2011	1341	40789	hidar	1975	903	36	35-39	month and year - information complete	completed	3		no calendar	no calendar	no calendar	all woman sample	71	amhara-rural	amhara-rural	amhara		1	703		701				2937				amarigna	amarigna	no	amhara	rural
00720035 02	ET7	72	35	2	72	1244024	miyazya	2011	1340	40778	sene	1968	826	42	40-44	month and year - information complete	completed	23		no calendar	no calendar	no calendar	all woman sample	72	amhara-rural	amhara-rural	amhara		1	706		701				2575				amarigna	amarigna	no	amhara	rural
00720063 02	ET7	72	63	2	72	1244024	miyazya	2011	1340	40778	hidar	1982	987	29	25-29	year and age - month imputed	completed	23		no calendar	no calendar	no calendar	all woman sample	72	amhara-rural	amhara-rural	amhara		1	703		701				2575				amarigna	amarigna	no	amhara	rural
00720070 02	ET7	72	70	2	72	1244024	miyazya	2011	1340	40777	tir	1981	977	30	30-34	year and age - month imputed	completed	22		no calendar	no calendar	no calendar	all woman sample	72	amhara-rural	amhara-rural	amhara		1	703		701				2575				amarigna	amarigna	no	amhara	rural
00720073 02	ET7	72	73	2	72	1244024	miyazya	2011	1340	40777	yakatit	1973	882	38	35-39	month and year - information complete	completed	22		no calendar	no calendar	no calendar	all woman sample	72	amhara-rural	amhara-rural	amhara		1	704		701				2575				amarigna	amarigna	no	amhara	rural
00720080 02	ET7	72	80	2	72	1244024	miyazya	2011	1340	40777	tikimt	1963	758	48	45-49	month and year - information complete	completed	22		no calendar	no calendar	no calendar	all woman sample	72	amhara-rural	amhara-rural	amhara		1	704		701				2575				amarigna	amarigna	no	amhara	rural
00720084 02	ET7	72	84	2	72	1244024	miyazya	2011	1340	40778	tir	1981	977	30	30-34	month and year - information complete	completed	23		no calendar	no calendar	no calendar	all woman sample	72	amhara-rural	amhara-rural	amhara		1	704		701				2575				amarigna	amarigna	no	amhara	rural
00720091 02	ET7	72	91	2	72	1244024	miyazya	2011	1340	40778	hidar	1975	903	36	35-39	month and year - information complete	completed	23		no calendar	no calendar	no calendar	all woman sample	72	amhara-rural	amhara-rural	amhara		1	704		701				2575				amarigna	amarigna	no	amhara	rural
00720098 02	ET7	72	98	2	72	1244024	miyazya	2011	1340	40778	hidar	1976	915	35	35-39	month and year - information complete	completed	23		no calendar	no calendar	no calendar	all woman sample	72	amhara-rural	amhara-rural	amhara		1	704		701				2575				amarigna	amarigna	no	amhara	rural
00720105 02	ET7	72	105	2	72	1244024	miyazya	2011	1340	40779	tikimt	1971	854	40	40-44	month and year - information complete	completed	24		no calendar	no calendar	no calendar	all woman sample	72	amhara-rural	amhara-rural	amhara		3	704		701				2575				amarigna	amarigna	no	amhara	rural
00730003 02	ET7	73	3	2	73	1544240	ginbot	2011	1341	40791	miyazya	1973	884	38	35-39	month and year - information complete	completed	5		no calendar	no calendar	no calendar	all woman sample	73	amhara-rural	amhara-rural	amhara		1	704		701				2446				amarigna	amarigna	no	amhara	rural
00730007 02	ET7	73	7	2	73	1544240	ginbot	2011	1341	40791	miyazya	1981	980	30	30-34	month and year - information complete	completed	5		no calendar	no calendar	no calendar	all woman sample	73	amhara-rural	amhara-rural	amhara		1	704		701				2446				amarigna	amarigna	no	amhara	rural
00730049 01	ET7	73	49	1	73	1544240	ginbot	2011	1341	40794	tahsas	1975	904	36	35-39	year and age - month imputed	completed	8		no calendar	no calendar	no calendar	all woman sample	73	amhara-rural	amhara-rural	amhara		1	701		701				2446				amarigna	amarigna	no	amhara	rural
00730053 02	ET7	73	53	2	73	1544240	ginbot	2011	1341	40791	yakatit	1987	1050	24	20-24	year and age - month imputed	completed	5		no calendar	no calendar	no calendar	all woman sample	73	amhara-rural	amhara-rural	amhara		2	701		701				2446				amarigna	amarigna	no	amhara	rural
00730074 03	ET7	73	74	3	73	1544240	ginbot	2011	1341	40791	sene	1980	970	30	30-34	month and year - information complete	completed	5		no calendar	no calendar	no calendar	all woman sample	73	amhara-rural	amhara-rural	amhara		1	701		701				2446				amarigna	amarigna	no	amhara	rural
00730078 02	ET7	73	78	2	73	1544240	ginbot	2011	1341	40791	miyazya	1986	1040	25	25-29	month and year - information complete	completed	5		no calendar	no calendar	no calendar	all woman sample	73	amhara-rural	amhara-rural	amhara		1	703		701				2446				amarigna	amarigna	no	amhara	rural
00730095 03	ET7	73	95	3	73	1544240	ginbot	2011	1341	40792	yakatit	1983	1002	28	25-29	month and year - information complete	completed	6		no calendar	no calendar	no calendar	all woman sample	73	amhara-rural	amhara-rural	amhara		5	703		701				2446				amarigna	amarigna	no	amhara	rural					9
00730106 02	ET7	73	106	2	73	1544240	ginbot	2011	1341	40791	meskerem	1966	793	45	45-49	month and year - information complete	completed	5		no calendar	no calendar	no calendar	all woman sample	73	amhara-rural	amhara-rural	amhara		5	703		701				2446				amarigna	amarigna	no	amhara	rural
00740017 01	ET7	74	17	1	74	1802953	magabit	2011	1339	40749	tahsas	1976	916	35	35-39	month and year - information complete	completed	25		no calendar	no calendar	no calendar	all woman sample	74	amhara-rural	amhara-rural	amhara		1	704		701				1819				amarigna	amarigna	no	amhara	rural
00740021 02	ET7	74	21	2	74	1802953	magabit	2011	1339	40748	magabit	1966	799	45	45-49	year and age - month imputed	completed	24		no calendar	no calendar	no calendar	all woman sample	74	amhara-rural	amhara-rural	amhara		2	704		701				1819				amarigna	amarigna	no	amhara	rural
00740028 02	ET7	74	28	2	74	1802953	magabit	2011	1339	40749	yakatit	1987	1050	24	20-24	year and age - month imputed	completed	25		no calendar	no calendar	no calendar	all woman sample	74	amhara-rural	amhara-rural	amhara		1	704		701				1819				amarigna	amarigna	no	amhara	rural
00740032 02	ET7	74	32	2	74	1802953	magabit	2011	1339	40750	yakatit	1979	954	32	30-34	month and year - information complete	completed	26		no calendar	no calendar	no calendar	all woman sample	74	amhara-rural	amhara-rural	amhara		1	704		701				1819				amarigna	amarigna	no	amhara	rural
00740036 02	ET7	74	36	2	74	1802953	magabit	2011	1339	40749	magabit	1977	931	34	30-34	year and age - month imputed	completed	25		no calendar	no calendar	no calendar	all woman sample	74	amhara-rural	amhara-rural	amhara		2	703		701				1819				amarigna	amarigna	no	amhara	rural
00740051 02	ET7	74	51	2	74	1802953	magabit	2011	1339	40750	magabit	1976	919	35	35-39	month and year - information complete	completed	26		no calendar	no calendar	no calendar	all woman sample	74	amhara-rural	amhara-rural	amhara		4	703		701				1819				amarigna	amarigna	no	amhara	rural
00740054 02	ET7	74	54	2	74	1802953	magabit	2011	1339	40750	magabit	1986	1039	25	25-29	month and year - information complete	completed	26		no calendar	no calendar	no calendar	all woman sample	74	amhara-rural	amhara-rural	amhara		1	703		701				1819				amarigna	amarigna	no	amhara	rural
00740065 02	ET7	74	65	2	74	1802953	magabit	2011	1339	40749	meskerem	1986	1033	25	25-29	year and age - month imputed	completed	25		no calendar	no calendar	no calendar	all woman sample	74	amhara-rural	amhara-rural	amhara		1	703		701				1819				amarigna	amarigna	no	amhara	rural					4
00740069 02	ET7	74	69	2	74	1802953	magabit	2011	1339	40749	tikimt	1976	914	35	35-39	month and year - information complete	completed	25		no calendar	no calendar	no calendar	all woman sample	74	amhara-rural	amhara-rural	amhara		1	706		701				1819				amarigna	amarigna	no	amhara	rural
00740080 02	ET7	74	80	2	74	1802953	magabit	2011	1339	40750	hidar	1986	1035	25	25-29	month and year - information complete	completed	26		no calendar	no calendar	no calendar	all woman sample	74	amhara-rural	amhara-rural	amhara		2	704		701				1819				amarigna	amarigna	no	amhara	rural
00740099 02	ET7	74	99	2	74	1802953	magabit	2011	1339	40748	tikimt	1971	854	40	40-44	month and year - information complete	completed	24		no calendar	no calendar	no calendar	all woman sample	74	amhara-rural	amhara-rural	amhara		1	706		701				1819				amarigna	amarigna	no	amhara	rural
00740102 02	ET7	74	102	2	74	1802953	magabit	2011	1339	40749	tahsas	1976	916	35	35-39	year and age - month imputed	completed	25		no calendar	no calendar	no calendar	all woman sample	74	amhara-rural	amhara-rural	amhara		1	701		701				1819				amarigna	amarigna	no	amhara	rural
00740106 02	ET7	74	106	2	74	1802953	magabit	2011	1339	40749	tir	1981	977	30	30-34	year and age - month imputed	completed	25		no calendar	no calendar	no calendar	all woman sample	74	amhara-rural	amhara-rural	amhara		1	701		701				1819				amarigna	amarigna	no	amhara	rural
00750002 02	ET7	75	2	2	75	1703494	magabit	2011	1339	40744	tir	1991	1097	20	20-24	month and year - information complete	completed	20		no calendar	no calendar	no calendar	all woman sample	75	amhara-rural	amhara-rural	amhara		2	704		701				1872				amarigna	amarigna	no	amhara	rural					4
00750011 02	ET7	75	11	2	75	1703494	magabit	2011	1339	40744	tahsas	1983	1000	28	25-29	year and age - month imputed	completed	20		no calendar	no calendar	no calendar	all woman sample	75	amhara-rural	amhara-rural	amhara		1	704		701				1872				amarigna	amarigna	no	amhara	rural
00750015 02	ET7	75	15	2	75	1703494	magabit	2011	1339	40744	yakatit	1989	1074	22	20-24	month and year - information complete	completed	20		no calendar	no calendar	no calendar	all woman sample	75	amhara-rural	amhara-rural	amhara		1	704		701				1872				amarigna	amarigna	no	amhara	rural
00750024 02	ET7	75	24	2	75	1703494	magabit	2011	1339	40744	tikimt	1982	986	29	25-29	year and age - month imputed	completed	20		no calendar	no calendar	no calendar	all woman sample	75	amhara-rural	amhara-rural	amhara		1	703		701				1872				amarigna	amarigna	no	amhara	rural
00750028 03	ET7	75	28	3	75	1703494	magabit	2011	1339	40744	tir	1983	1001	28	25-29	month and year - information complete	completed	20		no calendar	no calendar	no calendar	all woman sample	75	amhara-rural	amhara-rural	amhara		2	703		701				1872				amarigna	amarigna	no	amhara	rural					6
00750032 02	ET7	75	32	2	75	1703494	magabit	2011	1339	40744	ginbot	1976	921	34	30-34	month and year - information complete	completed	20		no calendar	no calendar	no calendar	all woman sample	75	amhara-rural	amhara-rural	amhara		1	703		701				1872				amarigna	amarigna	no	amhara	rural
00750041 02	ET7	75	41	2	75	1703494	magabit	2011	1339	40746	meskerem	1981	973	30	30-34	month and year - information complete	completed	22		no calendar	no calendar	no calendar	all woman sample	75	amhara-rural	amhara-rural	amhara		1	703		701				1872				amarigna	amarigna	no	amhara	rural
00750058 04	ET7	75	58	4	75	1703494	magabit	2011	1339	40744	yakatit	1971	858	40	40-44	year and age - month imputed	completed	20		no calendar	no calendar	no calendar	all woman sample	75	amhara-rural	amhara-rural	amhara		3	701		701				1872				amarigna	amarigna	no	amhara	rural
00750062 02	ET7	75	62	2	75	1703494	magabit	2011	1339	40746	meskerem	1973	877	38	35-39	year and age - month imputed	completed	22		no calendar	no calendar	no calendar	all woman sample	75	amhara-rural	amhara-rural	amhara		5	701		701				1872				amarigna	amarigna	no	amhara	rural
00750066 03	ET7	75	66	3	75	1703494	magabit	2011	1339	40744	hidar	1981	975	30	30-34	year and age - month imputed	completed	20		no calendar	no calendar	no calendar	all woman sample	75	amhara-rural	amhara-rural	amhara		2	701		701				1872				amarigna	amarigna	no	amhara	rural					6
00750079 02	ET7	75	79	2	75	1703494	magabit	2011	1339	40746	tahsas	1971	856	40	40-44	month and year - information complete	completed	22		no calendar	no calendar	no calendar	all woman sample	75	amhara-rural	amhara-rural	amhara		3	703		701				1872				amarigna	amarigna	no	amhara	rural
00750092 01	ET7	75	92	1	75	1703494	magabit	2011	1339	40746	tikimt	1971	854	40	40-44	month and age - year imputed	completed	22		no calendar	no calendar	no calendar	all woman sample	75	amhara-rural	amhara-rural	amhara		1	706		701				1872				amarigna	amarigna	no	amhara	rural
00750096 02	ET7	75	96	2	75	1703494	magabit	2011	1339	40747	magabit	1978	943	33	30-34	year and age - month imputed	completed	23		no calendar	no calendar	no calendar	all woman sample	75	amhara-rural	amhara-rural	amhara		3	706		701				1872				amarigna	amarigna	no	amhara	rural
00750101 02	ET7	75	101	2	75	1703494	magabit	2011	1339	40746	tir	1996	1157	15	15-19	year and age - month imputed	completed	22		no calendar	no calendar	no calendar	all woman sample	75	amhara-rural	amhara-rural	amhara		2	701		701				1872				amarigna	amarigna	no	amhara	rural
00750105 02	ET7	75	105	2	75	1703494	magabit	2011	1339	40747	tikimt	1976	914	35	35-39	year and age - month imputed	completed	23		no calendar	no calendar	no calendar	all woman sample	75	amhara-rural	amhara-rural	amhara		2	701		701				1872				amarigna	amarigna	no	amhara	rural
00750109 02	ET7	75	109	2	75	1703494	magabit	2011	1339	40746	meskerem	1978	937	33	30-34	month and year - information complete	completed	22		no calendar	no calendar	no calendar	all woman sample	75	amhara-rural	amhara-rural	amhara		1	703		701				1872				amarigna	amarigna	no	amhara	rural
00750113 02	ET7	75	113	2	75	1703494	magabit	2011	1339	40747	nehasa	1987	1056	23	20-24	month and year - information complete	completed	23		no calendar	no calendar	no calendar	all woman sample	75	amhara-rural	amhara-rural	amhara		1	703		701				1872				amarigna	amarigna	no	amhara	rural					5
00750118 02	ET7	75	118	2	75	1703494	magabit	2011	1339	40746	hidar	1976	915	35	35-39	year and age - month imputed	completed	22		no calendar	no calendar	no calendar	all woman sample	75	amhara-rural	amhara-rural	amhara		5	703		701				1872				amarigna	amarigna	no	amhara	rural
00750126 02	ET7	75	126	2	75	1703494	magabit	2011	1339	40746	tir	1979	953	32	30-34	year and age - month imputed	completed	22		no calendar	no calendar	no calendar	all woman sample	75	amhara-rural	amhara-rural	amhara		1	704		701				1872				amarigna	amarigna	no	amhara	rural
00760019 02	ET7	76	19	2	76	1912688	magabit	2011	1339	40754	hidar	1976	915	35	35-39	month and year - information complete	completed	30		no calendar	no calendar	no calendar	all woman sample	76	amhara-rural	amhara-rural	amhara		2	701		701				3036				amarigna	amarigna	no	amhara	rural
00760070 02	ET7	76	70	2	76	1912688	magabit	2011	1339	40753	hidar	1979	951	32	30-34	month and year - information complete	completed	29		no calendar	no calendar	no calendar	all woman sample	76	amhara-rural	amhara-rural	amhara		1	704		701				3036				amarigna	amarigna	no	amhara	rural
00760074 02	ET7	76	74	2	76	1912688	magabit	2011	1339	40753	hamle	1975	911	35	35-39	month and year - information complete	completed	29		no calendar	no calendar	no calendar	all woman sample	76	amhara-rural	amhara-rural	amhara		1	704		701				3036				amarigna	amarigna	no	amhara	rural
00760078 02	ET7	76	78	2	76	1912688	magabit	2011	1339	40753	tir	1988	1061	23	20-24	month and year - information complete	completed	29		no calendar	no calendar	no calendar	all woman sample	76	amhara-rural	amhara-rural	amhara		1	704		701				3036				amarigna	amarigna	no	amhara	rural
00760082 02	ET7	76	82	2	76	1912688	magabit	2011	1339	40753	tir	1986	1037	25	25-29	month and year - information complete	completed	29		no calendar	no calendar	no calendar	all woman sample	76	amhara-rural	amhara-rural	amhara		1	704		701				3036				amarigna	amarigna	no	amhara	rural
00760086 02	ET7	76	86	2	76	1912688	magabit	2011	1339	40754	hidar	1981	975	30	30-34	month and year - information complete	completed	30		no calendar	no calendar	no calendar	all woman sample	76	amhara-rural	amhara-rural	amhara		1	704		701				3036				amarigna	amarigna	no	amhara	rural
00760099 02	ET7	76	99	2	76	1912688	magabit	2011	1339	40754	meskerem	1979	949	32	30-34	month and year - information complete	completed	30		no calendar	no calendar	no calendar	all woman sample	76	amhara-rural	amhara-rural	amhara		1	704		701				3036				amarigna	amarigna	no	amhara	rural
00760103 02	ET7	76	103	2	76	1912688	magabit	2011	1339	40754	hidar	1978	939	33	30-34	month and year - information complete	completed	30		no calendar	no calendar	no calendar	all woman sample	76	amhara-rural	amhara-rural	amhara		1	704		701				3036				amarigna	amarigna	no	amhara	rural
00760107 02	ET7	76	107	2	76	1912688	magabit	2011	1339	40753	tir	1974	893	37	35-39	month and year - information complete	completed	29		no calendar	no calendar	no calendar	all woman sample	76	amhara-rural	amhara-rural	amhara		1	706		701				3036				amarigna	amarigna	no	amhara	rural
00760112 02	ET7	76	112	2	76	1912688	magabit	2011	1339	40753	ginbot	1977	933	33	30-34	month and year - information complete	completed	29		no calendar	no calendar	no calendar	all woman sample	76	amhara-rural	amhara-rural	amhara		1	706		701				3036				amarigna	amarigna	no	amhara	rural
00760116 04	ET7	76	116	4	76	1912688	magabit	2011	1339	40753	tahsas	1988	1060	23	20-24	month and year - information complete	completed	29		no calendar	no calendar	no calendar	all woman sample	76	amhara-rural	amhara-rural	amhara		1	701		701				3036				amarigna	amarigna	no	amhara	rural					3
00760120 02	ET7	76	120	2	76	1912688	magabit	2011	1339	40753	sene	1975	910	35	35-39	month and year - information complete	completed	29		no calendar	no calendar	no calendar	all woman sample	76	amhara-rural	amhara-rural	amhara		1	703		701				3036				amarigna	amarigna	no	amhara	rural
00770015 02	ET7	77	15	2	77	1998563	miyazya	2011	1340	40756	magabit	1974	895	37	35-39	year and age - month imputed	completed	1		no calendar	no calendar	no calendar	all woman sample	77	amhara-rural	amhara-rural	amhara		2	701		701				2045				amarigna	amarigna	no	amhara	rural
00770019 02	ET7	77	19	2	77	1998563	miyazya	2011	1340	40756	meskerem	1983	997	28	25-29	year and age - month imputed	completed	1		no calendar	no calendar	no calendar	all woman sample	77	amhara-rural	amhara-rural	amhara		1	701		701				2045				amarigna	amarigna	no	amhara	rural					3
00770028 02	ET7	77	28	2	77	1998563	miyazya	2011	1340	40757	miyazya	1990	1088	21	20-24	month and year - information complete	completed	2		no calendar	no calendar	no calendar	all woman sample	77	amhara-rural	amhara-rural	amhara		1	701		701				2045				amarigna	amarigna	no	amhara	rural					6
00770033 02	ET7	77	33	2	77	1998563	miyazya	2011	1340	40757	sene	1989	1078	21	20-24	month and year - information complete	completed	2		no calendar	no calendar	no calendar	all woman sample	77	amhara-rural	amhara-rural	amhara		2	706		701				2045				amarigna	amarigna	no	amhara	rural					6
00770037 01	ET7	77	37	1	77	1998563	miyazya	2011	1340	40756	yakatit	1973	882	38	35-39	month and year - information complete	completed	1		no calendar	no calendar	no calendar	all woman sample	77	amhara-rural	amhara-rural	amhara		1	706		701				2045				amarigna	amarigna	no	amhara	rural
00770051 02	ET7	77	51	2	77	1998563	miyazya	2011	1340	40756	tir	1969	833	42	40-44	month and year - information complete	completed	1		no calendar	no calendar	no calendar	all woman sample	77	amhara-rural	amhara-rural	amhara		1	703		701				2045				amarigna	amarigna	no	amhara	rural
00780001 02	ET7	78	1	2	78	2105435	magabit	2011	1339	40749	yakatit	1969	834	42	40-44	year and age - month imputed	completed	25		no calendar	no calendar	no calendar	all woman sample	78	amhara-rural	amhara-rural	amhara		2	803		801				2459				amarigna	amarigna	no	amhara	rural
00780001 03	ET7	78	1	3	78	2105435	magabit	2011	1339	40749	tir	1993	1121	18	15-19	month and year - information complete	completed	25		no calendar	no calendar	no calendar	all woman sample	78	amhara-rural	amhara-rural	amhara		2	803		801				2459				amarigna	amarigna	no	amhara	rural					3
00780016 02	ET7	78	16	2	78	2105435	magabit	2011	1339	40748	ginbot	1987	1053	23	20-24	month and year - information complete	completed	24		no calendar	no calendar	no calendar	all woman sample	78	amhara-rural	amhara-rural	amhara		1	803		801				2459				amarigna	amarigna	no	amhara	rural					6
00780020 02	ET7	78	20	2	78	2105435	magabit	2011	1339	40748	miyazya	1993	1124	17	15-19	month and year - information complete	completed	24		no calendar	no calendar	no calendar	all woman sample	78	amhara-rural	amhara-rural	amhara		1	804		801				2459				amarigna	amarigna	no	amhara	rural					6
00780025 02	ET7	78	25	2	78	2105435	magabit	2011	1339	40748	miyazya	1985	1028	25	25-29	year and age - month imputed	completed	24		no calendar	no calendar	no calendar	all woman sample	78	amhara-rural	amhara-rural	amhara		2	801		801				2459				amarigna	amarigna	no	amhara	rural
00780030 02	ET7	78	30	2	78	2105435	magabit	2011	1339	40748	tir	1975	905	36	35-39	month and year - information complete	completed	24		no calendar	no calendar	no calendar	all woman sample	78	amhara-rural	amhara-rural	amhara		1	803		801				2459				amarigna	amarigna	no	amhara	rural
00780034 02	ET7	78	34	2	78	2105435	magabit	2011	1339	40748	tir	1983	1001	28	25-29	month and year - information complete	completed	24		no calendar	no calendar	no calendar	all woman sample	78	amhara-rural	amhara-rural	amhara		1	804		801				2459				amarigna	amarigna	no	amhara	rural
00780039 02	ET7	78	39	2	78	2105435	magabit	2011	1339	40748	sene	1988	1066	22	20-24	year and age - month imputed	completed	24		no calendar	no calendar	no calendar	all woman sample	78	amhara-rural	amhara-rural	amhara		3	801		801				2459				amarigna	amarigna	no	amhara	rural
00780044 02	ET7	78	44	2	78	2105435	magabit	2011	1339	40748	tir	1974	893	37	35-39	year and age - month imputed	completed	24		no calendar	no calendar	no calendar	all woman sample	78	amhara-rural	amhara-rural	amhara		1	803		801				2459				amarigna	amarigna	no	amhara	rural
00780048 02	ET7	78	48	2	78	2105435	magabit	2011	1339	40748	yakatit	1981	978	30	30-34	year and age - month imputed	completed	24		no calendar	no calendar	no calendar	all woman sample	78	amhara-rural	amhara-rural	amhara		1	804		801				2459				amarigna	amarigna	no	amhara	rural
00780053 02	ET7	78	53	2	78	2105435	magabit	2011	1339	40748	tir	1977	929	34	30-34	year and age - month imputed	completed	24		no calendar	no calendar	no calendar	all woman sample	78	amhara-rural	amhara-rural	amhara		3	801		801				2459				amarigna	amarigna	no	amhara	rural
00780063 02	ET7	78	63	2	78	2105435	magabit	2011	1339	40749	tir	1993	1121	18	15-19	month and year - information complete	completed	25		no calendar	no calendar	no calendar	all woman sample	78	amhara-rural	amhara-rural	amhara		1	804		801				2459				amarigna	amarigna	no	amhara	rural					4
00780067 02	ET7	78	67	2	78	2105435	magabit	2011	1339	40749	hamle	1978	947	32	30-34	year and age - month imputed	completed	25		no calendar	no calendar	no calendar	all woman sample	78	amhara-rural	amhara-rural	amhara		2	801		801				2459				amarigna	amarigna	no	amhara	rural
00780077 02	ET7	78	77	2	78	2105435	magabit	2011	1339	40748	tikimt	1989	1070	22	20-24	month and year - information complete	completed	24		no calendar	no calendar	no calendar	all woman sample	78	amhara-rural	amhara-rural	amhara		1	804		801				2459				amarigna	amarigna	no	amhara	rural					3
00780100 02	ET7	78	100	2	78	2105435	magabit	2011	1339	40748	hidar	1968	819	43	40-44	year and age - month imputed	completed	24		no calendar	no calendar	no calendar	all woman sample	78	amhara-rural	amhara-rural	amhara		1	803		801				2459				amarigna	amarigna	no	amhara	rural
00780105 02	ET7	78	105	2	78	2105435	magabit	2011	1339	40748	hidar	1991	1095	20	20-24	month and year - information complete	completed	24		no calendar	no calendar	no calendar	all woman sample	78	amhara-rural	amhara-rural	amhara		1	804		801				2459				amarigna	amarigna	no	amhara	rural
00780110 02	ET7	78	110	2	78	2105435	magabit	2011	1339	40748	sene	1984	1018	26	25-29	month and year - information complete	completed	24		no calendar	no calendar	no calendar	all woman sample	78	amhara-rural	amhara-rural	amhara		1	801		801				2459				amarigna	amarigna	no	amhara	rural
00780114 02	ET7	78	114	2	78	2105435	magabit	2011	1339	40748	tikimt	1971	854	40	40-44	year and age - month imputed	completed	24		no calendar	no calendar	no calendar	all woman sample	78	amhara-rural	amhara-rural	amhara		1	803		801				2459				amarigna	amarigna	no	amhara	rural
00780119 02	ET7	78	119	2	78	2105435	magabit	2011	1339	40748	ginbot	1980	969	30	30-34	month and year - information complete	completed	24		no calendar	no calendar	no calendar	all woman sample	78	amhara-rural	amhara-rural	amhara		1	804		801				2459				amarigna	amarigna	no	amhara	rural
00780133 02	ET7	78	133	2	78	2105435	magabit	2011	1339	40749	hidar	1981	975	30	30-34	month and year - information complete	completed	25		no calendar	no calendar	no calendar	all woman sample	78	amhara-rural	amhara-rural	amhara		1	804		801				2459				amarigna	amarigna	no	amhara	rural
00780138 02	ET7	78	138	2	78	2105435	magabit	2011	1339	40749	magabit	1992	1111	19	15-19	year and age - month imputed	completed	25		no calendar	no calendar	no calendar	all woman sample	78	amhara-rural	amhara-rural	amhara		2	803		801				2459				amarigna	amarigna	no	amhara	rural					1
00790009 02	ET7	79	9	2	79	1793040	miyazya	2011	1340	40761	magabit	1974	895	37	35-39	month and year - information complete	completed	6		no calendar	no calendar	no calendar	all woman sample	79	amhara-rural	amhara-rural	amhara		1	704		701				2219				amarigna	agewigna/awi	yes	amhara	rural
00790030 02	ET7	79	30	2	79	1793040	miyazya	2011	1340	40762	tahsas	1969	832	42	40-44	month and year - information complete	completed	7		no calendar	no calendar	no calendar	all woman sample	79	amhara-rural	amhara-rural	amhara		1	704		701				2219				amarigna	agewigna/awi	yes	amhara	rural
00790034 02	ET7	79	34	2	79	1793040	miyazya	2011	1340	40762	tikimt	1976	914	35	35-39	month and year - information complete	completed	7		no calendar	no calendar	no calendar	all woman sample	79	amhara-rural	amhara-rural	amhara		2	704		701				2219				amarigna	agewigna/awi	yes	amhara	rural
00790051 02	ET7	79	51	2	79	1793040	miyazya	2011	1340	40761	tir	1976	917	35	35-39	month and year - information complete	completed	6		no calendar	no calendar	no calendar	all woman sample	79	amhara-rural	amhara-rural	amhara		1	703		701				2219				amarigna	agewigna/awi	yes	amhara	rural
00790059 03	ET7	79	59	3	79	1793040	miyazya	2011	1340	40761	tir	1991	1097	20	20-24	month and year - information complete	completed	6		no calendar	no calendar	no calendar	all woman sample	79	amhara-rural	amhara-rural	amhara		2	703		701				2219				amarigna	amarigna	no	amhara	rural					10
00790064 02	ET7	79	64	2	79	1793040	miyazya	2011	1340	40761	tir	1981	977	30	30-34	month and year - information complete	completed	6		no calendar	no calendar	no calendar	all woman sample	79	amhara-rural	amhara-rural	amhara		1	703		701				2219				amarigna	agewigna/awi	yes	amhara	rural					3
00790085 02	ET7	79	85	2	79	1793040	miyazya	2011	1340	40762	sene	1970	850	40	40-44	month and year - information complete	completed	7		no calendar	no calendar	no calendar	all woman sample	79	amhara-rural	amhara-rural	amhara		1	703		701				2219				amarigna	agewigna/awi	yes	amhara	rural
00790089 02	ET7	79	89	2	79	1793040	miyazya	2011	1340	40762	tikimt	1982	986	29	25-29	year and age - month imputed	completed	7		no calendar	no calendar	no calendar	all woman sample	79	amhara-rural	amhara-rural	amhara		1	701		701				2219				amarigna	agewigna/awi	yes	amhara	rural
00790106 02	ET7	79	106	2	79	1793040	miyazya	2011	1340	40761	tir	1988	1061	23	20-24	month and year - information complete	completed	6		no calendar	no calendar	no calendar	all woman sample	79	amhara-rural	amhara-rural	amhara		2	701		701				2219				amarigna	amarigna	no	amhara	rural					5
00800010 02	ET7	80	10	2	80	1980761	miyazya	2011	1340	40767	sene	1974	898	36	35-39	month and year - information complete	completed	12		no calendar	no calendar	no calendar	all woman sample	80	amhara-rural	amhara-rural	amhara		1	703		701				2141				amarigna	agewigna/awi	yes	amhara	rural
00800015 04	ET7	80	15	4	80	1980761	miyazya	2011	1340	40766	ginbot	1987	1053	23	20-24	month and year - information complete	completed	11		no calendar	no calendar	no calendar	all woman sample	80	amhara-rural	amhara-rural	amhara		2	703		701				2141				amarigna	agewigna/awi	yes	amhara	rural					8
00800021 02	ET7	80	21	2	80	1980761	miyazya	2011	1340	40766	tir	1983	1001	28	25-29	month and year - information complete	completed	11		no calendar	no calendar	no calendar	all woman sample	80	amhara-rural	amhara-rural	amhara		1	703		701				2141				amarigna	agewigna/awi	yes	amhara	rural
00800061 02	ET7	80	61	2	80	1980761	miyazya	2011	1340	40764	tir	1983	1001	28	25-29	month and year - information complete	completed	9		no calendar	no calendar	no calendar	all woman sample	80	amhara-rural	amhara-rural	amhara		2	703		701				2141				amarigna	agewigna/awi	yes	amhara	rural
00800071 02	ET7	80	71	2	80	1980761	miyazya	2011	1340	40764	hidar	1981	975	30	30-34	month and year - information complete	completed	9		no calendar	no calendar	no calendar	all woman sample	80	amhara-rural	amhara-rural	amhara		1	704		701				2141				amarigna	agewigna/awi	yes	amhara	rural
00800081 02	ET7	80	81	2	80	1980761	miyazya	2011	1340	40764	tir	1985	1025	26	25-29	month and year - information complete	completed	9		no calendar	no calendar	no calendar	all woman sample	80	amhara-rural	amhara-rural	amhara		1	704		701				2141				amarigna	agewigna/awi	yes	amhara	rural
00800086 02	ET7	80	86	2	80	1980761	miyazya	2011	1340	40764	tikimt	1971	854	40	40-44	month and year - information complete	completed	9		no calendar	no calendar	no calendar	all woman sample	80	amhara-rural	amhara-rural	amhara		1	704		701				2141				amarigna	agewigna/awi	yes	amhara	rural
00800121 02	ET7	80	121	2	80	1980761	miyazya	2011	1340	40766	hidar	1971	855	40	40-44	month and year - information complete	completed	11		no calendar	no calendar	no calendar	all woman sample	80	amhara-rural	amhara-rural	amhara		1	704		701				2141				amarigna	agewigna/awi	yes	amhara	rural
00800126 02	ET7	80	126	2	80	1980761	miyazya	2011	1340	40766	yakatit	1987	1050	24	20-24	month and year - information complete	completed	11		no calendar	no calendar	no calendar	all woman sample	80	amhara-rural	amhara-rural	amhara		1	706		701				2141				amarigna	amarigna	no	amhara	rural					10
00800131 02	ET7	80	131	2	80	1980761	miyazya	2011	1340	40766	hidar	1981	975	30	30-34	month and year - information complete	completed	11		no calendar	no calendar	no calendar	all woman sample	80	amhara-rural	amhara-rural	amhara		1	706		701				2141				amarigna	agewigna/awi	yes	amhara	rural
00810003 02	ET7	81	3	2	81	1849839	ginbot	2011	1341	40798	magabit	1983	1003	28	25-29	month and year - information complete	completed	12		no calendar	no calendar	no calendar	all woman sample	81	amhara-rural	amhara-rural	amhara		1	604		601				1799				amarigna	amarigna	no	amhara	rural
00810008 02	ET7	81	8	2	81	1849839	ginbot	2011	1341	40798	tir	1986	1037	25	25-29	year and age - month imputed	completed	12		no calendar	no calendar	no calendar	all woman sample	81	amhara-rural	amhara-rural	amhara		3	604		601				1799				amarigna	amarigna	no	amhara	rural
00810025 02	ET7	81	25	2	81	1849839	ginbot	2011	1341	40798	hidar	1986	1035	25	25-29	month and year - information complete	completed	12		no calendar	no calendar	no calendar	all woman sample	81	amhara-rural	amhara-rural	amhara		1	603		601				1799				amarigna	amarigna	no	amhara	rural
00810034 02	ET7	81	34	2	81	1849839	ginbot	2011	1341	40798	meskerem	1979	949	32	30-34	month and year - information complete	completed	12		no calendar	no calendar	no calendar	all woman sample	81	amhara-rural	amhara-rural	amhara		2	603		601				1799				amarigna	amarigna	no	amhara	rural
00810042 02	ET7	81	42	2	81	1849839	ginbot	2011	1341	40798	tikimt	1983	998	28	25-29	month and year - information complete	completed	12		no calendar	no calendar	no calendar	all woman sample	81	amhara-rural	amhara-rural	amhara		1	603		601				1799				amarigna	amarigna	no	amhara	rural
00810089 02	ET7	81	89	2	81	1849839	ginbot	2011	1341	40798	hidar	1981	975	30	30-34	month and year - information complete	completed	12		no calendar	no calendar	no calendar	all woman sample	81	amhara-rural	amhara-rural	amhara		3	605		601				1799				amarigna	amarigna	no	amhara	rural
00810094 02	ET7	81	94	2	81	1849839	ginbot	2011	1341	40797	tikimt	1973	878	38	35-39	month and year - information complete	completed	11		no calendar	no calendar	no calendar	all woman sample	81	amhara-rural	amhara-rural	amhara		1	601		601				1799				amarigna	amarigna	no	amhara	rural
00810098 02	ET7	81	98	2	81	1849839	ginbot	2011	1341	40797	yakatit	1983	1002	28	25-29	year and age - month imputed	completed	11		no calendar	no calendar	no calendar	all woman sample	81	amhara-rural	amhara-rural	amhara		1	604		601				1799				amarigna	amarigna	no	amhara	rural
00810102 02	ET7	81	102	2	81	1849839	ginbot	2011	1341	40797	hidar	1981	975	30	30-34	month and year - information complete	completed	11		no calendar	no calendar	no calendar	all woman sample	81	amhara-rural	amhara-rural	amhara		1	601		601				1799				amarigna	amarigna	no	amhara	rural
00810107 02	ET7	81	107	2	81	1849839	ginbot	2011	1341	40797	tikimt	1981	974	30	30-34	year and age - month imputed	completed	11		no calendar	no calendar	no calendar	all woman sample	81	amhara-rural	amhara-rural	amhara		2	604		601				1799				amarigna	amarigna	no	amhara	rural
00810111 02	ET7	81	111	2	81	1849839	ginbot	2011	1341	40798	magabit	1991	1099	20	20-24	month and year - information complete	completed	12		no calendar	no calendar	no calendar	all woman sample	81	amhara-rural	amhara-rural	amhara		3	604		601				1799				amarigna	amarigna	no	amhara	rural
00810115 02	ET7	81	115	2	81	1849839	ginbot	2011	1341	40797	tahsas	1982	988	29	25-29	year and age - month imputed	completed	11		no calendar	no calendar	no calendar	all woman sample	81	amhara-rural	amhara-rural	amhara		1	604		601				1799				amarigna	amarigna	no	amhara	rural
00810124 02	ET7	81	124	2	81	1849839	ginbot	2011	1341	40797	tahsas	1983	1000	28	25-29	month and year - information complete	completed	11		no calendar	no calendar	no calendar	all woman sample	81	amhara-rural	amhara-rural	amhara		1	603		601				1799				amarigna	amarigna	no	amhara	rural					8
00810128 02	ET7	81	128	2	81	1849839	ginbot	2011	1341	40797	tikimt	1986	1034	25	25-29	month and year - information complete	completed	11		no calendar	no calendar	no calendar	all woman sample	81	amhara-rural	amhara-rural	amhara		2	603		601				1799				amarigna	amarigna	no	amhara	rural
00820012 02	ET7	82	12	2	82	1865928	magabit	2011	1339	40750	tir	1976	917	35	35-39	month and year - information complete	completed	26		no calendar	no calendar	no calendar	all woman sample	82	amhara-rural	amhara-rural	amhara		1	601		601				2078				amarigna	amarigna	no	amhara	rural
00820020 02	ET7	82	20	2	82	1865928	magabit	2011	1339	40753	ginbot	1980	969	30	30-34	month and year - information complete	completed	29		no calendar	no calendar	no calendar	all woman sample	82	amhara-rural	amhara-rural	amhara		1	605		601				2078				amarigna	amarigna	no	amhara	rural
00820024 01	ET7	82	24	1	82	1865928	magabit	2011	1339	40750	meskerem	1984	1009	27	25-29	month and year - information complete	completed	26		no calendar	no calendar	no calendar	all woman sample	82	amhara-rural	amhara-rural	amhara		1	605		601				2078				amarigna	amarigna	no	amhara	rural					3
00820032 02	ET7	82	32	2	82	1865928	magabit	2011	1339	40754	tikimt	1989	1070	22	20-24	year and age - month imputed	completed	30		no calendar	no calendar	no calendar	all woman sample	82	amhara-rural	amhara-rural	amhara		1	604		601				2078				amarigna	amarigna	no	amhara	rural
00820036 02	ET7	82	36	2	82	1865928	magabit	2011	1339	40754	hidar	1968	819	43	40-44	year and age - month imputed	completed	30		no calendar	no calendar	no calendar	all woman sample	82	amhara-rural	amhara-rural	amhara		2	604		601				2078				amarigna	amarigna	no	amhara	rural
00820049 02	ET7	82	49	2	82	1865928	magabit	2011	1339	40753	magabit	1975	907	36	35-39	year and age - month imputed	completed	29		no calendar	no calendar	no calendar	all woman sample	82	amhara-rural	amhara-rural	amhara		2	604		601				2078				amarigna	amarigna	no	amhara	rural
00820057 02	ET7	82	57	2	82	1865928	magabit	2011	1339	40753	magabit	1977	931	34	30-34	month and year - information complete	completed	29		no calendar	no calendar	no calendar	all woman sample	82	amhara-rural	amhara-rural	amhara		1	601		601				2078				amarigna	amarigna	no	amhara	rural
00820061 02	ET7	82	61	2	82	1865928	magabit	2011	1339	40753	magabit	1972	871	39	35-39	month and year - information complete	completed	29		no calendar	no calendar	no calendar	all woman sample	82	amhara-rural	amhara-rural	amhara		1	604		601				2078				amarigna	amarigna	no	amhara	rural
00820070 02	ET7	82	70	2	82	1865928	magabit	2011	1339	40754	hamle	1982	995	28	25-29	month and year - information complete	completed	30		no calendar	no calendar	no calendar	all woman sample	82	amhara-rural	amhara-rural	amhara		1	603		601				2078				amarigna	amarigna	no	amhara	rural
00820094 02	ET7	82	94	2	82	1865928	magabit	2011	1339	40754	miyazya	1982	992	28	25-29	month and year - information complete	completed	30		no calendar	no calendar	no calendar	all woman sample	82	amhara-rural	amhara-rural	amhara		2	605		601				2078				amarigna	amarigna	no	amhara	rural
00820111 01	ET7	82	111	1	82	1865928	magabit	2011	1339	40753	yakatit	1976	918	35	35-39	year and age - month imputed	completed	29		no calendar	no calendar	no calendar	all woman sample	82	amhara-rural	amhara-rural	amhara		1	604		601				2078				amarigna	amarigna	no	amhara	rural					3
00830002 02	ET7	83	2	2	83	1798044	miyazya	2011	1340	40765	tikimt	1967	806	44	40-44	month and year - information complete	completed	10		no calendar	no calendar	no calendar	all woman sample	83	amhara-rural	amhara-rural	amhara		1	603		601				2041				amarigna	amarigna	no	amhara	rural
00830015 01	ET7	83	15	1	83	1798044	miyazya	2011	1340	40765	tikimt	1979	950	32	30-34	month and year - information complete	completed	10		no calendar	no calendar	no calendar	all woman sample	83	amhara-rural	amhara-rural	amhara		1	604		601				2041				amarigna	amarigna	no	amhara	rural
00830018 02	ET7	83	18	2	83	1798044	miyazya	2011	1340	40765	tikimt	1976	914	35	35-39	month and year - information complete	completed	10		no calendar	no calendar	no calendar	all woman sample	83	amhara-rural	amhara-rural	amhara		2	604		601				2041				amarigna	amarigna	no	amhara	rural
00830027 02	ET7	83	27	2	83	1798044	miyazya	2011	1340	40765	miyazya	1966	800	45	45-49	year and age - month imputed	completed	10		no calendar	no calendar	no calendar	all woman sample	83	amhara-rural	amhara-rural	amhara		1	605		601				2041				amarigna	amarigna	no	amhara	rural
00830033 02	ET7	83	33	2	83	1798044	miyazya	2011	1340	40766	hidar	1991	1095	20	20-24	month and year - information complete	completed	11		no calendar	no calendar	no calendar	all woman sample	83	amhara-rural	amhara-rural	amhara		1	603		601				2041				amarigna	amarigna	no	amhara	rural
00830040 02	ET7	83	40	2	83	1798044	miyazya	2011	1340	40766	yakatit	1994	1134	17	15-19	year and age - month imputed	completed	11		no calendar	no calendar	no calendar	all woman sample	83	amhara-rural	amhara-rural	amhara		1	601		601				2041				amarigna	amarigna	no	amhara	rural
00830046 01	ET7	83	46	1	83	1798044	miyazya	2011	1340	40766	miyazya	1980	968	31	30-34	month and year - information complete	completed	11		no calendar	no calendar	no calendar	all woman sample	83	amhara-rural	amhara-rural	amhara		1	601		601				2041				amarigna	amarigna	no	amhara	rural
00830055 02	ET7	83	55	2	83	1798044	miyazya	2011	1340	40765	hamle	1985	1031	25	25-29	month and year - information complete	completed	10		no calendar	no calendar	no calendar	all woman sample	83	amhara-rural	amhara-rural	amhara		1	605		601				2041				amarigna	amarigna	no	amhara	rural
00830058 02	ET7	83	58	2	83	1798044	miyazya	2011	1340	40765	meskerem	1992	1105	19	15-19	month and year - information complete	completed	10		no calendar	no calendar	no calendar	all woman sample	83	amhara-rural	amhara-rural	amhara		1	605		601				2041				amarigna	amarigna	no	amhara	rural
00830061 01	ET7	83	61	1	83	1798044	miyazya	2011	1340	40765	ginbot	1972	873	38	35-39	month and year - information complete	completed	10		no calendar	no calendar	no calendar	all woman sample	83	amhara-rural	amhara-rural	amhara		1	601		601				2041				amarigna	amarigna	no	amhara	rural
00830064 02	ET7	83	64	2	83	1798044	miyazya	2011	1340	40766	sene	1970	850	40	40-44	month and year - information complete	completed	11		no calendar	no calendar	no calendar	all woman sample	83	amhara-rural	amhara-rural	amhara		1	601		601				2041				amarigna	amarigna	no	amhara	rural					4
00830071 02	ET7	83	71	2	83	1798044	miyazya	2011	1340	40766	meskerem	1988	1057	23	20-24	month and year - information complete	completed	11		no calendar	no calendar	no calendar	all woman sample	83	amhara-rural	amhara-rural	amhara		1	603		601				2041				amarigna	amarigna	no	amhara	rural
00830074 02	ET7	83	74	2	83	1798044	miyazya	2011	1340	40766	hidar	1976	915	35	35-39	month and year - information complete	completed	11		no calendar	no calendar	no calendar	all woman sample	83	amhara-rural	amhara-rural	amhara		1	603		601				2041				amarigna	amarigna	no	amhara	rural
00830089 02	ET7	83	89	2	83	1798044	miyazya	2011	1340	40766	magabit	1976	919	35	35-39	year and age - month imputed	completed	11		no calendar	no calendar	no calendar	all woman sample	83	amhara-rural	amhara-rural	amhara		1	605		601				2041				amarigna	amarigna	no	amhara	rural
00840019 03	ET7	84	19	3	84	1872598	miyazya	2011	1340	40756	sene	1995	1150	15	15-19	month and year - information complete	completed	1		no calendar	no calendar	no calendar	all woman sample	84	amhara-rural	amhara-rural	amhara		2	604		601				1800				amarigna	amarigna	no	amhara	rural					5
00840029 02	ET7	84	29	2	84	1872598	miyazya	2011	1340	40756	hamle	1979	959	31	30-34	month and year - information complete	completed	1		no calendar	no calendar	no calendar	all woman sample	84	amhara-rural	amhara-rural	amhara		1	605		601				1800				amarigna	amarigna	no	amhara	rural
00840032 02	ET7	84	32	2	84	1872598	magabit	2011	1339	40755	nehasa	1975	912	35	35-39	month and year - information complete	completed	31		no calendar	no calendar	no calendar	all woman sample	84	amhara-rural	amhara-rural	amhara		3	601		601				1800				amarigna	amarigna	no	amhara	rural
00840039 02	ET7	84	39	2	84	1872598	magabit	2011	1339	40755	hamle	1982	995	28	25-29	year and age - month imputed	completed	31		no calendar	no calendar	no calendar	all woman sample	84	amhara-rural	amhara-rural	amhara		4	601		601				1800				amarigna	amarigna	no	amhara	rural					no years completed at level v106
00840043 02	ET7	84	43	2	84	1872598	magabit	2011	1339	40755	ginbot	1984	1017	26	25-29	month and year - information complete	completed	31		no calendar	no calendar	no calendar	all woman sample	84	amhara-rural	amhara-rural	amhara		1	605		601				1800				amarigna	amarigna	no	amhara	rural
00840049 01	ET7	84	49	1	84	1872598	magabit	2011	1339	40755	yakatit	1981	978	30	30-34	month and year - information complete	completed	31		no calendar	no calendar	no calendar	all woman sample	84	amhara-rural	amhara-rural	amhara		1	605		601				1800				amarigna	amarigna	no	amhara	rural
00840053 02	ET7	84	53	2	84	1872598	miyazya	2011	1340	40756	meskerem	1976	913	35	35-39	year and age - month imputed	completed	1		no calendar	no calendar	no calendar	all woman sample	84	amhara-rural	amhara-rural	amhara		2	605		601				1800				amarigna	amarigna	yes	amhara	rural
00840056 01	ET7	84	56	1	84	1872598	miyazya	2011	1340	40756	ginbot	1983	1005	27	25-29	month and year - information complete	completed	1		no calendar	no calendar	no calendar	all woman sample	84	amhara-rural	amhara-rural	amhara		1	604		601				1800				amarigna	amarigna	no	amhara	rural
00840070 02	ET7	84	70	2	84	1872598	miyazya	2011	1340	40756	meskerem	1974	889	37	35-39	year and age - month imputed	completed	1		no calendar	no calendar	no calendar	all woman sample	84	amhara-rural	amhara-rural	amhara		1	601		601				1800				amarigna	amarigna	no	amhara	rural
00840077 02	ET7	84	77	2	84	1872598	miyazya	2011	1340	40756	tir	1986	1037	25	25-29	month and year - information complete	completed	1		no calendar	no calendar	no calendar	all woman sample	84	amhara-rural	amhara-rural	amhara		1	601		601				1800				amarigna	amarigna	no	amhara	rural
00840084 02	ET7	84	84	2	84	1872598	miyazya	2011	1340	40756	hamle	1962	755	48	45-49	month and year - information complete	completed	1		no calendar	no calendar	no calendar	all woman sample	84	amhara-rural	amhara-rural	amhara		1	603		601				1800				amarigna	amarigna	no	amhara	rural
00840087 02	ET7	84	87	2	84	1872598	miyazya	2011	1340	40756	hidar	1985	1023	26	25-29	month and year - information complete	completed	1		no calendar	no calendar	no calendar	all woman sample	84	amhara-rural	amhara-rural	amhara		1	603		601				1800				amarigna	amarigna	no	amhara	rural
00840091 02	ET7	84	91	2	84	1872598	miyazya	2011	1340	40756	hidar	1973	879	38	35-39	month and year - information complete	completed	1		no calendar	no calendar	no calendar	all woman sample	84	amhara-rural	amhara-rural	amhara		1	603		601				1800				amarigna	amarigna	no	amhara	rural
00850004 02	ET7	85	4	2	85	1067483	ginbot	2011	1341	40790	magabit	1987	1051	24	20-24	year and age - month imputed	completed	4		no calendar	no calendar	no calendar	all woman sample	85	amhara-rural	amhara-rural	amhara		2	604		601				726				amarigna	amarigna	no	amhara	rural					3
00850006 01	ET7	85	6	1	85	1067483	ginbot	2011	1341	40790	ginbot	1976	921	35	35-39	month and year - information complete	completed	4		no calendar	no calendar	no calendar	all woman sample	85	amhara-rural	amhara-rural	amhara		1	604		601				726				amarigna	amarigna	no	amhara	rural					4
00850006 02	ET7	85	6	2	85	1067483	ginbot	2011	1341	40790	tikimt	1987	1046	24	20-24	month and year - information complete	completed	4		no calendar	no calendar	no calendar	all woman sample	85	amhara-rural	amhara-rural	amhara		2	604		601				726				amarigna	amarigna	no	amhara	rural					6
00850009 01	ET7	85	9	1	85	1067483	ginbot	2011	1341	40790	hamle	1980	971	30	30-34	year and age - month imputed	completed	4		no calendar	no calendar	no calendar	all woman sample	85	amhara-rural	amhara-rural	amhara		1	604		601				726				amarigna	amarigna	no	amhara	rural
00850019 02	ET7	85	19	2	85	1067483	ginbot	2011	1341	40790	magabit	1991	1099	20	20-24	year and age - month imputed	completed	4		no calendar	no calendar	no calendar	all woman sample	85	amhara-rural	amhara-rural	amhara		1	601		601				726				amarigna	amarigna	no	amhara	rural					2
00850021 02	ET7	85	21	2	85	1067483	ginbot	2011	1341	40790	sene	1982	994	28	25-29	year and age - month imputed	completed	4		no calendar	no calendar	no calendar	all woman sample	85	amhara-rural	amhara-rural	amhara		2	601		601				726				amarigna	amarigna	no	amhara	rural
00850031 02	ET7	85	31	2	85	1067483	ginbot	2011	1341	40790	yakatit	1984	1014	27	25-29	month and year - information complete	completed	4		no calendar	no calendar	no calendar	all woman sample	85	amhara-rural	amhara-rural	amhara		1	605		601				726				amarigna	amarigna	no	amhara	rural
00850036 02	ET7	85	36	2	85	1067483	ginbot	2011	1341	40790	nehasa	1987	1056	23	20-24	month and year - information complete	completed	4		no calendar	no calendar	no calendar	all woman sample	85	amhara-rural	amhara-rural	amhara		1	605		601				726				amarigna	amarigna	no	amhara	rural					10
00850039 01	ET7	85	39	1	85	1067483	ginbot	2011	1341	40790	tir	1979	953	32	30-34	month and year - information complete	completed	4		no calendar	no calendar	no calendar	all woman sample	85	amhara-rural	amhara-rural	amhara		1	605		601				726				amarigna	amarigna	no	amhara	rural
00850041 02	ET7	85	41	2	85	1067483	ginbot	2011	1341	40790	miyazya	1986	1040	25	25-29	year and age - month imputed	completed	4		no calendar	no calendar	no calendar	all woman sample	85	amhara-rural	amhara-rural	amhara		1	605		601				726				amarigna	amarigna	no	amhara	rural					4
00850054 02	ET7	85	54	2	85	1067483	ginbot	2011	1341	40790	tikimt	1991	1094	20	20-24	month and year - information complete	completed	4		no calendar	no calendar	no calendar	all woman sample	85	amhara-rural	amhara-rural	amhara		1	603		601				726				amarigna	amarigna	no	amhara	rural					10
00850073 02	ET7	85	73	2	85	1067483	ginbot	2011	1341	40790	meskerem	1990	1081	21	20-24	month and year - information complete	completed	4		no calendar	no calendar	no calendar	all woman sample	85	amhara-rural	amhara-rural	amhara		1	603		601				726				amarigna	amarigna	no	amhara	rural
00850078 02	ET7	85	78	2	85	1067483	ginbot	2011	1341	40790	hidar	1985	1023	26	25-29	month and year - information complete	completed	4		no calendar	no calendar	no calendar	all woman sample	85	amhara-rural	amhara-rural	amhara		3	603		601				726				amarigna	amarigna	no	amhara	rural
00860001 02	ET7	86	1	2	86	3821806	magabit	2011	1339	40740	yakatit	1976	918	35	35-39	month and year - information complete	completed	16		no calendar	no calendar	no calendar	all woman sample	86	oromia-urban	oromia-urban	oromia		5	903		901				1480				tigrigna	tigrigna	no	oromia	urban
00860007 02	ET7	86	7	2	86	3821806	magabit	2011	1339	40740	yakatit	1981	978	30	30-34	month and year - information complete	completed	16		no calendar	no calendar	no calendar	all woman sample	86	oromia-urban	oromia-urban	oromia		1	906		901				1480				tigrigna	tigrigna	no	oromia	urban
00860013 02	ET7	86	13	2	86	3821806	magabit	2011	1339	40741	magabit	1976	919	35	35-39	month and year - information complete	completed	17		no calendar	no calendar	no calendar	all woman sample	86	oromia-urban	oromia-urban	oromia		1	903		901				1480				tigrigna	tigrigna	no	oromia	urban
00860030 02	ET7	86	30	2	86	3821806	magabit	2011	1339	40740	hidar	1966	795	45	45-49	month and year - information complete	completed	16		no calendar	no calendar	no calendar	all woman sample	86	oromia-urban	oromia-urban	oromia		2	906		901				1480				tigrigna	tigrigna	no	oromia	urban
00860036 02	ET7	86	36	2	86	3821806	magabit	2011	1339	40740	yakatit	1983	1002	28	25-29	month and year - information complete	completed	16		no calendar	no calendar	no calendar	all woman sample	86	oromia-urban	oromia-urban	oromia		1	903		901				1480				tigrigna	tigrigna	no	oromia	urban					10
00860042 02	ET7	86	42	2	86	3821806	magabit	2011	1339	40740	tahsas	1989	1072	22	20-24	month and year - information complete	completed	16		no calendar	no calendar	no calendar	all woman sample	86	oromia-urban	oromia-urban	oromia		1	906		901				1480				tigrigna	tigrigna	no	oromia	urban					12
00860053 02	ET7	86	53	2	86	3821806	magabit	2011	1339	40741	sene	1992	1114	18	15-19	month and year - information complete	completed	17		no calendar	no calendar	no calendar	all woman sample	86	oromia-urban	oromia-urban	oromia		1	906		901				1480				tigrigna	tigrigna	no	oromia	urban					3
00860059 02	ET7	86	59	2	86	3821806	magabit	2011	1339	40740	yakatit	1989	1074	22	20-24	age - year/month imputed	completed	16		no calendar	no calendar	no calendar	all woman sample	86	oromia-urban	oromia-urban	oromia		1	905		901				1480				amarigna	tigrigna	yes	oromia	urban					10
00860082 02	ET7	86	82	2	86	3821806	magabit	2011	1339	40740	hidar	1981	975	30	30-34	month and year - information complete	completed	16		no calendar	no calendar	no calendar	all woman sample	86	oromia-urban	oromia-urban	oromia		1	903		901				1480				tigrigna	tigrigna	no	oromia	urban					10
00860099 02	ET7	86	99	2	86	3821806	magabit	2011	1339	40740	tikimt	1981	974	30	30-34	month and year - information complete	completed	16		no calendar	no calendar	no calendar	all woman sample	86	oromia-urban	oromia-urban	oromia		1	903		901				1480				tigrigna	tigrigna	no	oromia	urban					3
00860139 02	ET7	86	139	2	86	3821806	magabit	2011	1339	40740	magabit	1972	871	39	35-39	year and age - month imputed	completed	16		no calendar	no calendar	no calendar	all woman sample	86	oromia-urban	oromia-urban	oromia		1	905		901				1480				amarigna	tigrigna	no	oromia	urban					4
00860145 02	ET7	86	145	2	86	3821806	magabit	2011	1339	40741	yakatit	1966	798	45	45-49	month and year - information complete	completed	17		no calendar	no calendar	no calendar	all woman sample	86	oromia-urban	oromia-urban	oromia		1	906		901				1480				tigrigna	tigrigna	no	oromia	urban
00860162 02	ET7	86	162	2	86	3821806	magabit	2011	1339	40740	meskerem	1991	1093	20	20-24	year and age - month imputed	completed	16		no calendar	no calendar	no calendar	all woman sample	86	oromia-urban	oromia-urban	oromia		1	901		901				1480				tigrigna	tigrigna	yes	oromia	urban					7
00870038 04	ET7	87	38	4	87	5888203	miyazya	2011	1340	40767	magabit	1995	1147	16	15-19	month and year - information complete	completed	12		no calendar	no calendar	no calendar	all woman sample	87	oromia-urban	oromia-urban	oromia		2	1001		1001				1813				amarigna	amarigna	yes	oromia	urban					3
00870057 02	ET7	87	57	2	87	5888203	miyazya	2011	1340	40767	nehasa	1975	912	35	35-39	month and year - information complete	completed	12		no calendar	no calendar	no calendar	all woman sample	87	oromia-urban	oromia-urban	oromia		2	1001		1001				1813				amarigna	amarigna	yes	oromia	urban
00870064 02	ET7	87	64	2	87	5888203	miyazya	2011	1340	40767	magabit	1976	919	35	35-39	month and year - information complete	completed	12		no calendar	no calendar	no calendar	all woman sample	87	oromia-urban	oromia-urban	oromia		1	1003		1001				1813				tigrigna	tigrigna	no	oromia	urban					4
00870089 02	ET7	87	89	2	87	5888203	miyazya	2011	1340	40767	nehasa	1980	972	30	30-34	month and year - information complete	completed	12		no calendar	no calendar	no calendar	all woman sample	87	oromia-urban	oromia-urban	oromia		1	1003		1001				1813				tigrigna	tigrigna	no	oromia	urban					3
00870096 02	ET7	87	96	2	87	5888203	miyazya	2011	1340	40768	tir	1986	1037	25	25-29	month and year - information complete	completed	13		no calendar	no calendar	no calendar	all woman sample	87	oromia-urban	oromia-urban	oromia		1	1003		1001				1813				tigrigna	tigrigna	no	oromia	urban					10
00870108 01	ET7	87	108	1	87	5888203	miyazya	2011	1340	40768	hidar	1981	975	30	30-34	month and year - information complete	completed	13		no calendar	no calendar	no calendar	all woman sample	87	oromia-urban	oromia-urban	oromia		1	1003		1001				1813				tigrigna	tigrigna	no	oromia	urban
00870115 02	ET7	87	115	2	87	5888203	miyazya	2011	1340	40768	tahsas	1988	1060	23	20-24	month and year - information complete	completed	13		no calendar	no calendar	no calendar	all woman sample	87	oromia-urban	oromia-urban	oromia		1	1004		1001				1813				tigrigna	tigrigna	no	oromia	urban					2
00870191 02	ET7	87	191	2	87	5888203	miyazya	2011	1340	40767	miyazya	1984	1016	27	25-29	month and year - information complete	completed	12		no calendar	no calendar	no calendar	all woman sample	87	oromia-urban	oromia-urban	oromia		1	1005		1001				1813				tigrigna	tigrigna	no	oromia	urban					1
00880012 02	ET7	88	12	2	88	4896111	magabit	2011	1339	40755	hidar	1971	855	40	40-44	month and year - information complete	completed	31		no calendar	no calendar	no calendar	all woman sample	88	oromia-urban	oromia-urban	oromia		1	1105		1101				1806				tigrigna	tigrigna	no	oromia	urban
00880037 02	ET7	88	37	2	88	4896111	magabit	2011	1339	40755	tikimt	1976	914	35	35-39	year and age - month imputed	completed	31		no calendar	no calendar	no calendar	all woman sample	88	oromia-urban	oromia-urban	oromia		1	1105		1101				1806				amarigna	amarigna	no	oromia	urban
00880076 01	ET7	88	76	1	88	4896111	magabit	2011	1339	40754	ginbot	1967	813	43	40-44	month and year - information complete	completed	30		no calendar	no calendar	no calendar	all woman sample	88	oromia-urban	oromia-urban	oromia		2	1103		1101				1806				amarigna	amarigna	no	oromia	urban					6
00880089 02	ET7	88	89	2	88	4896111	magabit	2011	1339	40755	meskerem	1989	1069	22	20-24	year and age - month imputed	completed	31		no calendar	no calendar	no calendar	all woman sample	88	oromia-urban	oromia-urban	oromia		1	1104		1101				1806				tigrigna	tigrigna	no	oromia	urban					3
00880095 02	ET7	88	95	2	88	4896111	magabit	2011	1339	40754	magabit	1978	943	33	30-34	year and age - month imputed	completed	30		no calendar	no calendar	no calendar	all woman sample	88	oromia-urban	oromia-urban	oromia		1	1104		1101				1806				tigrigna	tigrigna	no	oromia	urban					8
00880114 01	ET7	88	114	1	88	4896111	magabit	2011	1339	40755	meskerem	1971	853	40	40-44	year and age - month imputed	completed	31		no calendar	no calendar	no calendar	all woman sample	88	oromia-urban	oromia-urban	oromia		1	1104		1101				1806				tigrigna	tigrigna	no	oromia	urban					6
00880121 02	ET7	88	121	2	88	4896111	miyazya	2011	1340	40756	tahsas	1975	904	36	35-39	month and year - information complete	completed	1		no calendar	no calendar	no calendar	all woman sample	88	oromia-urban	oromia-urban	oromia		2	1103		1101				1806				tigrigna	tigrigna	no	oromia	urban					6
00880165 02	ET7	88	165	2	88	4896111	magabit	2011	1339	40755	tahsas	1983	1000	28	25-29	year and age - month imputed	completed	31		no calendar	no calendar	no calendar	all woman sample	88	oromia-urban	oromia-urban	oromia		2	1104		1101				1806				tigrigna	tigrigna	no	oromia	urban					7
00880185 01	ET7	88	185	1	88	4896111	magabit	2011	1339	40755	meskerem	1981	973	30	30-34	year and age - month imputed	completed	31		no calendar	no calendar	no calendar	all woman sample	88	oromia-urban	oromia-urban	oromia		1	1104		1101				1806				tigrigna	tigrigna	no	oromia	urban					4
00890004 02	ET7	89	4	2	89	3780683	magabit	2011	1339	40736	yakatit	1977	930	34	30-34	month and year - information complete	completed	12		no calendar	no calendar	no calendar	all woman sample	89	oromia-urban	oromia-urban	oromia		1	1003		1001				1999				tigrigna	tigrigna	no	oromia	urban
00890009 02	ET7	89	9	2	89	3780683	magabit	2011	1339	40738	tikimt	1968	818	43	40-44	month and year - information complete	completed	14		no calendar	no calendar	no calendar	all woman sample	89	oromia-urban	oromia-urban	oromia		5	1003		1001				1999				tigrigna	tigrigna	no	oromia	urban
00890014 02	ET7	89	14	2	89	3780683	magabit	2011	1339	40736	nehasa	1979	960	31	30-34	month and year - information complete	completed	12		no calendar	no calendar	no calendar	all woman sample	89	oromia-urban	oromia-urban	oromia		2	1004		1001				1999				tigrigna	tigrigna	no	oromia	urban
00890024 03	ET7	89	24	3	89	3780683	magabit	2011	1339	40737	sene	1987	1054	23	20-24	month and year - information complete	completed	13		no calendar	no calendar	no calendar	all woman sample	89	oromia-urban	oromia-urban	oromia		3	1001		1001				1999				amarigna	amarigna	no	oromia	urban					10
00890029 02	ET7	89	29	2	89	3780683	magabit	2011	1339	40737	miyazya	1986	1040	24	20-24	year and age - month imputed	completed	13		no calendar	no calendar	no calendar	all woman sample	89	oromia-urban	oromia-urban	oromia		1	1001		1001				1999				tigrigna	tigrigna	yes	oromia	urban					3
00890034 02	ET7	89	34	2	89	3780683	magabit	2011	1339	40737	meskerem	1987	1045	24	20-24	month and year - information complete	completed	13		no calendar	no calendar	no calendar	all woman sample	89	oromia-urban	oromia-urban	oromia		2	1004		1001				1999				tigrigna	tigrigna	no	oromia	urban					3
00890039 02	ET7	89	39	2	89	3780683	magabit	2011	1339	40737	magabit	1981	979	30	30-34	month and year - information complete	completed	13		no calendar	no calendar	no calendar	all woman sample	89	oromia-urban	oromia-urban	oromia		5	1004		1001				1999				tigrigna	tigrigna	no	oromia	urban
00890044 02	ET7	89	44	2	89	3780683	magabit	2011	1339	40737	meskerem	1983	997	28	25-29	year and age - month imputed	completed	13		no calendar	no calendar	no calendar	all woman sample	89	oromia-urban	oromia-urban	oromia		1	1004		1001				1999				amarigna	tigrigna	no	oromia	urban
00890049 02	ET7	89	49	2	89	3780683	magabit	2011	1339	40737	yakatit	1971	858	40	40-44	year and age - month imputed	completed	13		no calendar	no calendar	no calendar	all woman sample	89	oromia-urban	oromia-urban	oromia		1	1004		1001				1999				tigrigna	tigrigna	no	oromia	urban					3
00890054 02	ET7	89	54	2	89	3780683	magabit	2011	1339	40737	tahsas	1981	976	30	30-34	year and age - month imputed	completed	13		no calendar	no calendar	no calendar	all woman sample	89	oromia-urban	oromia-urban	oromia		2	1004		1001				1999				tigrigna	tigrigna	no	oromia	urban
00890064 02	ET7	89	64	2	89	3780683	magabit	2011	1339	40737	yakatit	1989	1074	22	20-24	year and age - month imputed	completed	13		no calendar	no calendar	no calendar	all woman sample	89	oromia-urban	oromia-urban	oromia		1	1004		1001				1999				amarigna	hadiygna	no	oromia	urban					3
00890069 02	ET7	89	69	2	89	3780683	magabit	2011	1339	40737	ginbot	1988	1065	22	20-24	month and year - information complete	completed	13		no calendar	no calendar	no calendar	all woman sample	89	oromia-urban	oromia-urban	oromia		1	1004		1001				1999				amarigna	gamogna/dorzigna/zagulna	no	oromia	urban					1
00890079 03	ET7	89	79	3	89	3780683	magabit	2011	1339	40737	meskerem	1993	1117	18	15-19	month and year - information complete	completed	13		no calendar	no calendar	no calendar	all woman sample	89	oromia-urban	oromia-urban	oromia		1	1003		1001				1999				tigrigna	tigrigna	no	oromia	urban
00890084 02	ET7	89	84	2	89	3780683	magabit	2011	1339	40737	tir	1982	989	29	25-29	month and year - information complete	completed	13		no calendar	no calendar	no calendar	all woman sample	89	oromia-urban	oromia-urban	oromia		1	1003		1001				1999				tigrigna	tigrigna	no	oromia	urban					9
00890094 01	ET7	89	94	1	89	3780683	magabit	2011	1339	40737	tikimt	1991	1094	20	20-24	month and year - information complete	completed	13		no calendar	no calendar	no calendar	all woman sample	89	oromia-urban	oromia-urban	oromia		2	1003		1001				1999				tigrigna	tigrigna	no	oromia	urban					1
00890099 02	ET7	89	99	2	89	3780683	magabit	2011	1339	40738	tahsas	1969	832	42	40-44	month and year - information complete	completed	14		no calendar	no calendar	no calendar	all woman sample	89	oromia-urban	oromia-urban	oromia		2	1003		1001				1999				tigrigna	tigrigna	no	oromia	urban					3
00890104 02	ET7	89	104	2	89	3780683	magabit	2011	1339	40738	meskerem	1981	973	30	30-34	age - year/month imputed	completed	14		no calendar	no calendar	no calendar	all woman sample	89	oromia-urban	oromia-urban	oromia		3	1003		1001				1999				amarigna	amarigna	no	oromia	urban					7
00890109 02	ET7	89	109	2	89	3780683	magabit	2011	1339	40738	hidar	1994	1131	17	15-19	age - year/month imputed	completed	14		no calendar	no calendar	no calendar	all woman sample	89	oromia-urban	oromia-urban	oromia		2	1003		1001				1999				tigrigna	tigrigna	no	oromia	urban					2
00890124 02	ET7	89	124	2	89	3780683	magabit	2011	1339	40737	yakatit	1986	1038	25	25-29	month and year - information complete	completed	13		no calendar	no calendar	no calendar	all woman sample	89	oromia-urban	oromia-urban	oromia		2	1001		1001				1999				tigrigna	tigrigna	yes	oromia	urban					3
00890129 03	ET7	89	129	3	89	3780683	magabit	2011	1339	40737	tahsas	1986	1036	25	25-29	month and year - information complete	completed	13		no calendar	no calendar	no calendar	all woman sample	89	oromia-urban	oromia-urban	oromia		1	1001		1001				1999				tigrigna	tigrigna	yes	oromia	urban					6
00900047 02	ET7	90	47	2	90	6344940	magabit	2011	1339	40737	miyazya	1983	1004	27	25-29	month and age - year imputed	completed	13		no calendar	no calendar	no calendar	all woman sample	90	oromia-urban	oromia-urban	oromia		1	1101		1101				1571				amarigna	amarigna	no	oromia	urban
00900076 02	ET7	90	76	2	90	6344940	magabit	2011	1339	40738	magabit	1983	1003	28	25-29	month and year - information complete	completed	14		no calendar	no calendar	no calendar	all woman sample	90	oromia-urban	oromia-urban	oromia		1	1104		1101				1571				tigrigna	tigrigna	no	oromia	urban					10
00900133 02	ET7	90	133	2	90	6344940	magabit	2011	1339	40738	miyazya	1986	1040	24	20-24	month and year - information complete	completed	14		no calendar	no calendar	no calendar	all woman sample	90	oromia-urban	oromia-urban	oromia		1	1105		1101				1571				amarigna	amarigna	no	oromia	urban					8
00900169 01	ET7	90	169	1	90	6344940	magabit	2011	1339	40738	tahsas	1991	1096	20	20-24	month and age - year imputed	completed	14		no calendar	no calendar	no calendar	all woman sample	90	oromia-urban	oromia-urban	oromia		1	1103		1101				1571				tigrigna	tigrigna	no	oromia	urban					3
00900176 02	ET7	90	176	2	90	6344940	magabit	2011	1339	40738	meskerem	1983	997	28	25-29	year and age - month imputed	completed	14		no calendar	no calendar	no calendar	all woman sample	90	oromia-urban	oromia-urban	oromia		1	1101		1101				1571				amarigna	amarigna	no	oromia	urban					10
00900198 02	ET7	90	198	2	90	6344940	magabit	2011	1339	40738	magabit	1991	1099	20	20-24	month and year - information complete	completed	14		no calendar	no calendar	no calendar	all woman sample	90	oromia-urban	oromia-urban	oromia		1	1104		1101				1571				tigrigna	tigrigna	no	oromia	urban					1
00900212 02	ET7	90	212	2	90	6344940	magabit	2011	1339	40738	tikimt	1983	998	28	25-29	month and year - information complete	completed	14		no calendar	no calendar	no calendar	all woman sample	90	oromia-urban	oromia-urban	oromia		2	1101		1101				1571				amarigna	tigrigna	no	oromia	urban					6
00910007 01	ET7	91	7	1	91	4126113	miyazya	2011	1340	40763	miyazya	1982	992	29	25-29	year and age - month imputed	completed	8		no calendar	no calendar	no calendar	all woman sample	91	oromia-urban	oromia-urban	oromia		1	905		901				1714				amarigna	amarigna	no	oromia	urban					5
00910030 02	ET7	91	30	2	91	4126113	miyazya	2011	1340	40762	tikimt	1976	914	35	35-39	year and age - month imputed	completed	7		no calendar	no calendar	no calendar	all woman sample	91	oromia-urban	oromia-urban	oromia		1	905		901				1714				amarigna	amarigna	no	oromia	urban					3
00910077 02	ET7	91	77	2	91	4126113	miyazya	2011	1340	40762	tir	1979	953	32	30-34	year and age - month imputed	completed	7		no calendar	no calendar	no calendar	all woman sample	91	oromia-urban	oromia-urban	oromia		1	904		901				1714				tigrigna	tigrigna	no	oromia	urban
00910081 02	ET7	91	81	2	91	4126113	miyazya	2011	1340	40762	sene	1977	934	33	30-34	year and age - month imputed	completed	7		no calendar	no calendar	no calendar	all woman sample	91	oromia-urban	oromia-urban	oromia		1	904		901				1714				tigrigna	tigrigna	no	oromia	urban
00910104 02	ET7	91	104	2	91	4126113	miyazya	2011	1340	40763	tahsas	1987	1048	24	20-24	year and age - month imputed	completed	8		no calendar	no calendar	no calendar	all woman sample	91	oromia-urban	oromia-urban	oromia		1	904		901				1714				tigrigna	tigrigna	no	oromia	urban					5
00910114 03	ET7	91	114	3	91	4126113	miyazya	2011	1340	40762	meskerem	1977	925	34	30-34	month and year - information complete	completed	7		no calendar	no calendar	no calendar	all woman sample	91	oromia-urban	oromia-urban	oromia		2	906		901				1714				amarigna	amarigna	no	oromia	urban					8
00910128 02	ET7	91	128	2	91	4126113	miyazya	2011	1340	40763	hamle	1970	851	40	40-44	month and year - information complete	completed	8		no calendar	no calendar	no calendar	all woman sample	91	oromia-urban	oromia-urban	oromia		1	903		901				1714				tigrigna	tigrigna	no	oromia	urban					10
00910132 02	ET7	91	132	2	91	4126113	miyazya	2011	1340	40763	tahsas	1984	1012	27	25-29	month and year - information complete	completed	8		no calendar	no calendar	no calendar	all woman sample	91	oromia-urban	oromia-urban	oromia		5	903		901				1714				tigrigna	tigrigna	no	oromia	urban					3
00920008 02	ET7	92	8	2	92	1756472	magabit	2011	1339	40744	magabit	1981	979	30	30-34	year and age - month imputed	completed	20		no calendar	no calendar	no calendar	all woman sample	92	oromia-rural	oromia-rural	oromia		1	901		901				1950				amarigna	tigrigna	yes	oromia	rural					2
00920012 02	ET7	92	12	2	92	1756472	magabit	2011	1339	40744	meskerem	1981	973	30	30-34	year and age - month imputed	completed	20		no calendar	no calendar	no calendar	all woman sample	92	oromia-rural	oromia-rural	oromia		1	901		901				1950				amarigna	tigrigna	yes	oromia	rural
00920014 02	ET7	92	14	2	92	1756472	magabit	2011	1339	40744	yakatit	1982	990	29	25-29	month and year - information complete	completed	20		no calendar	no calendar	no calendar	all woman sample	92	oromia-rural	oromia-rural	oromia		1	906		901				1950				tigrigna	tigrigna	no	oromia	rural					10
00920022 02	ET7	92	22	2	92	1756472	magabit	2011	1339	40744	ginbot	1985	1029	25	25-29	age - year/month imputed	completed	20		no calendar	no calendar	no calendar	all woman sample	92	oromia-rural	oromia-rural	oromia		1	905		901				1950				amarigna	tigrigna	yes	oromia	rural					5
00920039 02	ET7	92	39	2	92	1756472	magabit	2011	1339	40744	yakatit	1986	1038	25	25-29	month and year - information complete	completed	20		no calendar	no calendar	no calendar	all woman sample	92	oromia-rural	oromia-rural	oromia		2	904		901				1950				tigrigna	tigrigna	no	oromia	rural
00920043 02	ET7	92	43	2	92	1756472	magabit	2011	1339	40744	tahsas	1989	1072	22	20-24	month and year - information complete	completed	20		no calendar	no calendar	no calendar	all woman sample	92	oromia-rural	oromia-rural	oromia		1	904		901				1950				tigrigna	tigrigna	no	oromia	rural
00920046 02	ET7	92	46	2	92	1756472	magabit	2011	1339	40744	tir	1990	1085	21	20-24	month and year - information complete	completed	20		no calendar	no calendar	no calendar	all woman sample	92	oromia-rural	oromia-rural	oromia		3	904		901				1950				tigrigna	tigrigna	no	oromia	rural
00920050 02	ET7	92	50	2	92	1756472	magabit	2011	1339	40744	hamle	1970	851	40	40-44	month and year - information complete	completed	20		no calendar	no calendar	no calendar	all woman sample	92	oromia-rural	oromia-rural	oromia		1	903		901				1950				tigrigna	tigrigna	no	oromia	rural
00920054 02	ET7	92	54	2	92	1756472	magabit	2011	1339	40744	miyazya	1979	956	31	30-34	month and year - information complete	completed	20		no calendar	no calendar	no calendar	all woman sample	92	oromia-rural	oromia-rural	oromia		1	903		901				1950				tigrigna	tigrigna	no	oromia	rural					3
00920056 02	ET7	92	56	2	92	1756472	magabit	2011	1339	40744	tahsas	1966	796	45	45-49	month and year - information complete	completed	20		no calendar	no calendar	no calendar	all woman sample	92	oromia-rural	oromia-rural	oromia		5	903		901				1950				tigrigna	tigrigna	no	oromia	rural					4
00920060 02	ET7	92	60	2	92	1756472	magabit	2011	1339	40744	tir	1986	1037	25	25-29	month and year - information complete	completed	20		no calendar	no calendar	no calendar	all woman sample	92	oromia-rural	oromia-rural	oromia		1	903		901				1950				tigrigna	tigrigna	no	oromia	rural					2
00920062 02	ET7	92	62	2	92	1756472	magabit	2011	1339	40744	hidar	1971	855	40	40-44	month and year - information complete	completed	20		no calendar	no calendar	no calendar	all woman sample	92	oromia-rural	oromia-rural	oromia		1	903		901				1950				tigrigna	tigrigna	no	oromia	rural					10
00930001 02	ET7	93	1	2	93	4200809	magabit	2011	1339	40747	tahsas	1986	1036	25	25-29	year and age - month imputed	completed	23		no calendar	no calendar	no calendar	all woman sample	93	oromia-rural	oromia-rural	oromia		2	903		901				1482				tigrigna	tigrigna	no	oromia	rural					1
00930007 02	ET7	93	7	2	93	4200809	magabit	2011	1339	40747	magabit	1986	1039	25	25-29	month and year - information complete	completed	23		no calendar	no calendar	no calendar	all woman sample	93	oromia-rural	oromia-rural	oromia		1	903		901				1482				tigrigna	tigrigna	no	oromia	rural					5
00930022 02	ET7	93	22	2	93	4200809	magabit	2011	1339	40747	magabit	1986	1039	25	25-29	year and age - month imputed	completed	23		no calendar	no calendar	no calendar	all woman sample	93	oromia-rural	oromia-rural	oromia		2	905		901				1482				amarigna	tigrigna	yes	oromia	rural					3
00930038 02	ET7	93	38	2	93	4200809	magabit	2011	1339	40747	nehasa	1981	984	29	25-29	month and year - information complete	completed	23		no calendar	no calendar	no calendar	all woman sample	93	oromia-rural	oromia-rural	oromia		1	901		901				1482				amarigna	tigrigna	yes	oromia	rural
00930043 02	ET7	93	43	2	93	4200809	magabit	2011	1339	40747	hidar	1991	1095	20	20-24	year and age - month imputed	completed	23		no calendar	no calendar	no calendar	all woman sample	93	oromia-rural	oromia-rural	oromia		1	901		901				1482				amarigna	tigrigna	no	oromia	rural					5
00930058 02	ET7	93	58	2	93	4200809	magabit	2011	1339	40747	magabit	1986	1039	25	25-29	month and year - information complete	completed	23		no calendar	no calendar	no calendar	all woman sample	93	oromia-rural	oromia-rural	oromia		1	906		901				1482				tigrigna	tigrigna	no	oromia	rural					1
00930069 02	ET7	93	69	2	93	4200809	magabit	2011	1339	40747	ginbot	1985	1029	25	25-29	age - year/month imputed	completed	23		no calendar	no calendar	no calendar	all woman sample	93	oromia-rural	oromia-rural	oromia		1	904		901				1482				tigrigna	tigrigna	no	oromia	rural
00930079 01	ET7	93	79	1	93	4200809	magabit	2011	1339	40747	nehasa	1982	996	28	25-29	age - year/month imputed	completed	23		no calendar	no calendar	no calendar	all woman sample	93	oromia-rural	oromia-rural	oromia		1	904		901				1482				tigrigna	tigrigna	no	oromia	rural
00930084 02	ET7	93	84	2	93	4200809	magabit	2011	1339	40747	magabit	1983	1003	28	25-29	month and year - information complete	completed	23		no calendar	no calendar	no calendar	all woman sample	93	oromia-rural	oromia-rural	oromia		1	904		901				1482				tigrigna	tigrigna	no	oromia	rural
00930094 02	ET7	93	94	2	93	4200809	magabit	2011	1339	40746	tikimt	1993	1118	18	15-19	month and year - information complete	completed	22		no calendar	no calendar	no calendar	all woman sample	93	oromia-rural	oromia-rural	oromia		1	904		901				1482				tigrigna	tigrigna	no	oromia	rural					3
00930100 02	ET7	93	100	2	93	4200809	magabit	2011	1339	40747	tahsas	1984	1012	27	25-29	month and year - information complete	completed	23		no calendar	no calendar	no calendar	all woman sample	93	oromia-rural	oromia-rural	oromia		2	906		901				1482				tigrigna	tigrigna	no	oromia	rural
00930105 02	ET7	93	105	2	93	4200809	magabit	2011	1339	40746	nehasa	1975	912	35	35-39	month and year - information complete	completed	22		no calendar	no calendar	no calendar	all woman sample	93	oromia-rural	oromia-rural	oromia		1	901		901				1482				tigrigna	tigrigna	no	oromia	rural					3
00930125 02	ET7	93	125	2	93	4200809	magabit	2011	1339	40747	tahsas	1993	1120	18	15-19	year and age - month imputed	completed	23		no calendar	no calendar	no calendar	all woman sample	93	oromia-rural	oromia-rural	oromia		1	901		901				1482				amarigna	amarigna	no	oromia	rural					4
00930141 02	ET7	93	141	2	93	4200809	magabit	2011	1339	40746	meskerem	1991	1093	20	20-24	year and age - month imputed	completed	22		no calendar	no calendar	no calendar	all woman sample	93	oromia-rural	oromia-rural	oromia		1	905		901				1482				amarigna	tigrigna	yes	oromia	rural					10
00930151 02	ET7	93	151	2	93	4200809	magabit	2011	1339	40747	tir	1988	1061	23	20-24	month and year - information complete	completed	23		no calendar	no calendar	no calendar	all woman sample	93	oromia-rural	oromia-rural	oromia		1	903		901				1482				tigrigna	tigrigna	no	oromia	rural					4
00940010 02	ET7	94	10	2	94	3177563	magabit	2011	1339	40750	hidar	1983	999	28	25-29	month and year - information complete	completed	26		no calendar	no calendar	no calendar	all woman sample	94	oromia-rural	oromia-rural	oromia		1	903		901				1694				amarigna	amarigna	no	oromia	rural					8
00940081 02	ET7	94	81	2	94	3177563	magabit	2011	1339	40750	tir	1992	1109	19	15-19	year and age - month imputed	completed	26		no calendar	no calendar	no calendar	all woman sample	94	oromia-rural	oromia-rural	oromia		1	906		901				1694				tigrigna	tigrigna	no	oromia	rural					4
00940086 04	ET7	94	86	4	94	3177563	magabit	2011	1339	40750	miyazya	1988	1064	22	20-24	month and year - information complete	completed	26		no calendar	no calendar	no calendar	all woman sample	94	oromia-rural	oromia-rural	oromia		1	906		901				1694				tigrigna	tigrigna	no	oromia	rural					6
00940086 05	ET7	94	86	5	94	3177563	magabit	2011	1339	40750	nehasa	1991	1104	19	15-19	month and year - information complete	completed	26		no calendar	no calendar	no calendar	all woman sample	94	oromia-rural	oromia-rural	oromia		1	906		901				1694				tigrigna	tigrigna	no	oromia	rural					7
00940090 02	ET7	94	90	2	94	3177563	magabit	2011	1339	40750	tikimt	1987	1046	24	20-24	month and year - information complete	completed	26		no calendar	no calendar	no calendar	all woman sample	94	oromia-rural	oromia-rural	oromia		2	906		901				1694				tigrigna	tigrigna	no	oromia	rural					6
00940099 02	ET7	94	99	2	94	3177563	magabit	2011	1339	40750	yakatit	1986	1038	25	25-29	year and age - month imputed	completed	26		no calendar	no calendar	no calendar	all woman sample	94	oromia-rural	oromia-rural	oromia		2	905		901				1694				amarigna	tigrigna	yes	oromia	rural					9
00950011 02	ET7	95	11	2	95	2951878	miyazya	2011	1340	40766	magabit	1981	979	30	30-34	year and age - month imputed	completed	11		no calendar	no calendar	no calendar	all woman sample	95	oromia-rural	oromia-rural	oromia		1	905		901				2011				amarigna	tigrigna	yes	oromia	rural
00950022 02	ET7	95	22	2	95	2951878	miyazya	2011	1340	40765	miyazya	1976	920	35	35-39	year and age - month imputed	completed	10		no calendar	no calendar	no calendar	all woman sample	95	oromia-rural	oromia-rural	oromia		1	905		901				2011				amarigna	amarigna	yes	oromia	rural
00950032 02	ET7	95	32	2	95	2951878	miyazya	2011	1340	40766	tikimt	1993	1118	18	15-19	year and age - month imputed	completed	11		no calendar	no calendar	no calendar	all woman sample	95	oromia-rural	oromia-rural	oromia		1	905		901				2011				amarigna	tigrigna	yes	oromia	rural					1
00950043 02	ET7	95	43	2	95	2951878	miyazya	2011	1340	40766	tikimt	1978	938	33	30-34	year and age - month imputed	completed	11		no calendar	no calendar	no calendar	all woman sample	95	oromia-rural	oromia-rural	oromia		1	905		901				2011				amarigna	tigrigna	yes	oromia	rural
00950070 02	ET7	95	70	2	95	2951878	miyazya	2011	1340	40766	hidar	1971	855	40	40-44	month and year - information complete	completed	11		no calendar	no calendar	no calendar	all woman sample	95	oromia-rural	oromia-rural	oromia		2	903		901				2011				tigrigna	tigrigna	no	oromia	rural
00950097 02	ET7	95	97	2	95	2951878	miyazya	2011	1340	40767	sene	1965	790	45	45-49	month and year - information complete	completed	12		no calendar	no calendar	no calendar	all woman sample	95	oromia-rural	oromia-rural	oromia		4	903		901				2011				tigrigna	tigrigna	no	oromia	rural
00950107 02	ET7	95	107	2	95	2951878	miyazya	2011	1340	40766	tikimt	1979	950	32	30-34	year and age - month imputed	completed	11		no calendar	no calendar	no calendar	all woman sample	95	oromia-rural	oromia-rural	oromia		5	904		901				2011				tigrigna	tigrigna	no	oromia	rural
00950123 02	ET7	95	123	2	95	2951878	miyazya	2011	1340	40766	meskerem	1981	973	30	30-34	year and age - month imputed	completed	11		no calendar	no calendar	no calendar	all woman sample	95	oromia-rural	oromia-rural	oromia		1	904		901				2011				tigrigna	tigrigna	no	oromia	rural
00950129 02	ET7	95	129	2	95	2951878	miyazya	2011	1340	40765	tir	1981	977	30	30-34	year and age - month imputed	completed	10		no calendar	no calendar	no calendar	all woman sample	95	oromia-rural	oromia-rural	oromia		1	904		901				2011				tigrigna	tigrigna	no	oromia	rural
00950140 02	ET7	95	140	2	95	2951878	miyazya	2011	1340	40767	hidar	1976	915	35	35-39	year and age - month imputed	completed	12		no calendar	no calendar	no calendar	all woman sample	95	oromia-rural	oromia-rural	oromia		1	904		901				2011				tigrigna	tigrigna	no	oromia	rural
00950145 02	ET7	95	145	2	95	2951878	miyazya	2011	1340	40767	tahsas	1978	940	33	30-34	year and age - month imputed	completed	12		no calendar	no calendar	no calendar	all woman sample	95	oromia-rural	oromia-rural	oromia		1	904		901				2011				tigrigna	tigrigna	no	oromia	rural
00950150 02	ET7	95	150	2	95	2951878	miyazya	2011	1340	40767	tir	1983	1001	28	25-29	year and age - month imputed	completed	12		no calendar	no calendar	no calendar	all woman sample	95	oromia-rural	oromia-rural	oromia		1	905		901				2011				amarigna	tigrigna	yes	oromia	rural
00950156 02	ET7	95	156	2	95	2951878	miyazya	2011	1340	40767	tir	1986	1037	25	25-29	year and age - month imputed	completed	12		no calendar	no calendar	no calendar	all woman sample	95	oromia-rural	oromia-rural	oromia		1	905		901				2011				amarigna	tigrigna	yes	oromia	rural
00950161 02	ET7	95	161	2	95	2951878	miyazya	2011	1340	40765	nehasa	1976	924	34	30-34	month and year - information complete	completed	10		no calendar	no calendar	no calendar	all woman sample	95	oromia-rural	oromia-rural	oromia		1	903		901				2011				tigrigna	tigrigna	no	oromia	rural
00960003 02	ET7	96	3	2	96	2604168	miyazya	2011	1340	40758	hamle	1990	1091	20	20-24	year and age - month imputed	completed	3		no calendar	no calendar	no calendar	all woman sample	96	oromia-rural	oromia-rural	oromia		1	905		901				1996				amarigna	tigrigna	yes	oromia	rural					1
00960018 02	ET7	96	18	2	96	2604168	miyazya	2011	1340	40759	tahsas	1989	1072	22	20-24	year and age - month imputed	completed	4		no calendar	no calendar	no calendar	all woman sample	96	oromia-rural	oromia-rural	oromia		2	905		901				1996				amarigna	tigrigna	yes	oromia	rural
00960022 02	ET7	96	22	2	96	2604168	miyazya	2011	1340	40759	meskerem	1970	841	41	40-44	year and age - month imputed	completed	4		no calendar	no calendar	no calendar	all woman sample	96	oromia-rural	oromia-rural	oromia		2	904		901				1996				tigrigna	tigrigna	no	oromia	rural					2
00960029 01	ET7	96	29	1	96	2604168	miyazya	2011	1340	40759	tir	1984	1013	27	25-29	year and age - month imputed	completed	4		no calendar	no calendar	no calendar	all woman sample	96	oromia-rural	oromia-rural	oromia		1	905		901				1996				amarigna	tigrigna	yes	oromia	rural					4
00960040 02	ET7	96	40	2	96	2604168	miyazya	2011	1340	40760	tikimt	1986	1034	25	25-29	year and age - month imputed	completed	5		no calendar	no calendar	no calendar	all woman sample	96	oromia-rural	oromia-rural	oromia		1	906		901				1996				tigrigna	tigrigna	no	oromia	rural					3
00960043 02	ET7	96	43	2	96	2604168	miyazya	2011	1340	40758	tir	1988	1061	23	20-24	month and year - information complete	completed	3		no calendar	no calendar	no calendar	all woman sample	96	oromia-rural	oromia-rural	oromia		1	906		901				1996				tigrigna	tigrigna	no	oromia	rural
00960051 02	ET7	96	51	2	96	2604168	miyazya	2011	1340	40758	magabit	1986	1039	25	25-29	month and year - information complete	completed	3		no calendar	no calendar	no calendar	all woman sample	96	oromia-rural	oromia-rural	oromia		1	901		901				1996				tigrigna	amarigna	yes	oromia	rural
00960054 02	ET7	96	54	2	96	2604168	miyazya	2011	1340	40758	hamle	1970	851	40	40-44	month and year - information complete	completed	3		no calendar	no calendar	no calendar	all woman sample	96	oromia-rural	oromia-rural	oromia		2	901		901				1996				tigrigna	amarigna	yes	oromia	rural					2
00960062 02	ET7	96	62	2	96	2604168	miyazya	2011	1340	40759	magabit	1976	919	35	35-39	year and age - month imputed	completed	4		no calendar	no calendar	no calendar	all woman sample	96	oromia-rural	oromia-rural	oromia		2	901		901				1996				tigrigna	amarigna	yes	oromia	rural
00960065 02	ET7	96	65	2	96	2604168	miyazya	2011	1340	40759	tikimt	1987	1046	24	20-24	month and year - information complete	completed	4		no calendar	no calendar	no calendar	all woman sample	96	oromia-rural	oromia-rural	oromia		1	903		901				1996				tigrigna	tigrigna	no	oromia	rural
00960069 02	ET7	96	69	2	96	2604168	miyazya	2011	1340	40759	tikimt	1984	1010	27	25-29	month and year - information complete	completed	4		no calendar	no calendar	no calendar	all woman sample	96	oromia-rural	oromia-rural	oromia		2	903		901				1996				tigrigna	tigrigna	no	oromia	rural					3
00960091 02	ET7	96	91	2	96	2604168	miyazya	2011	1340	40758	sene	1975	910	35	35-39	month and year - information complete	completed	3		no calendar	no calendar	no calendar	all woman sample	96	oromia-rural	oromia-rural	oromia		1	903		901				1996				tigrigna	tigrigna	no	oromia	rural
00960102 02	ET7	96	102	2	96	2604168	miyazya	2011	1340	40759	miyazya	1976	920	35	35-39	year and age - month imputed	completed	4		no calendar	no calendar	no calendar	all woman sample	96	oromia-rural	oromia-rural	oromia		1	904		901				1996				tigrigna	tigrigna	no	oromia	rural
00960105 02	ET7	96	105	2	96	2604168	miyazya	2011	1340	40759	tir	1981	977	30	30-34	year and age - month imputed	completed	4		no calendar	no calendar	no calendar	all woman sample	96	oromia-rural	oromia-rural	oromia		1	904		901				1996				tigrigna	tigrigna	no	oromia	rural					1
00960109 02	ET7	96	109	2	96	2604168	miyazya	2011	1340	40759	tikimt	1988	1058	23	20-24	year and age - month imputed	completed	4		no calendar	no calendar	no calendar	all woman sample	96	oromia-rural	oromia-rural	oromia		1	904		901				1996				tigrigna	tigrigna	no	oromia	rural					9
00970002 02	ET7	97	2	2	97	3053689	miyazya	2011	1340	40756	miyazya	1984	1016	27	25-29	year and age - month imputed	completed	1		no calendar	no calendar	no calendar	all woman sample	97	oromia-rural	oromia-rural	oromia		1	905		901				1982				amarigna	oromigna	yes	oromia	rural
00970010 02	ET7	97	10	2	97	3053689	miyazya	2011	1340	40756	sene	1973	886	37	35-39	month and year - information complete	completed	1		no calendar	no calendar	no calendar	all woman sample	97	oromia-rural	oromia-rural	oromia		1	901		901				1982				tigrigna	amarigna	yes	oromia	rural
00970014 02	ET7	97	14	2	97	3053689	miyazya	2011	1340	40756	hamle	1985	1031	25	25-29	month and year - information complete	completed	1		no calendar	no calendar	no calendar	all woman sample	97	oromia-rural	oromia-rural	oromia		1	903		901				1982				tigrigna	tigrigna	no	oromia	rural					7
00970022 02	ET7	97	22	2	97	3053689	miyazya	2011	1340	40756	miyazya	1971	860	40	40-44	year and age - month imputed	completed	1		no calendar	no calendar	no calendar	all woman sample	97	oromia-rural	oromia-rural	oromia		1	901		901				1982				tigrigna	amarigna	no	oromia	rural					4
00970041 02	ET7	97	41	2	97	3053689	miyazya	2011	1340	40756	magabit	1988	1063	23	20-24	year and age - month imputed	completed	1		no calendar	no calendar	no calendar	all woman sample	97	oromia-rural	oromia-rural	oromia		1	904		901				1982				tigrigna	tigrigna	no	oromia	rural					9
00970057 02	ET7	97	57	2	97	3053689	magabit	2011	1339	40755	tahsas	1989	1072	22	20-24	year and age - month imputed	completed	31		no calendar	no calendar	no calendar	all woman sample	97	oromia-rural	oromia-rural	oromia		1	904		901				1982				tigrigna	tigrigna	no	oromia	rural					10
00970069 05	ET7	97	69	5	97	3053689	magabit	2011	1339	40755	meskerem	1988	1057	23	20-24	year and age - month imputed	completed	31		no calendar	no calendar	no calendar	all woman sample	97	oromia-rural	oromia-rural	oromia		1	901		901				1982				tigrigna	tigrigna	yes	oromia	rural					8
00970080 02	ET7	97	80	2	97	3053689	magabit	2011	1339	40755	hidar	1976	915	35	35-39	year and age - month imputed	completed	31		no calendar	no calendar	no calendar	all woman sample	97	oromia-rural	oromia-rural	oromia		2	905		901				1982				amarigna	tigrigna	yes	oromia	rural
00970088 06	ET7	97	88	6	97	3053689	miyazya	2011	1340	40757	nehasa	1984	1020	26	25-29	month and year - information complete	completed	2		no calendar	no calendar	no calendar	all woman sample	97	oromia-rural	oromia-rural	oromia		5	903		901				1982				tigrigna	tigrigna	no	oromia	rural					5
00970096 02	ET7	97	96	2	97	3053689	magabit	2011	1339	40755	ginbot	1985	1029	25	25-29	month and year - information complete	completed	31		no calendar	no calendar	no calendar	all woman sample	97	oromia-rural	oromia-rural	oromia		1	903		901				1982				tigrigna	tigrigna	no	oromia	rural					8
00970104 02	ET7	97	104	2	97	3053689	miyazya	2011	1340	40756	hidar	1982	987	29	25-29	month and year - information complete	completed	1		no calendar	no calendar	no calendar	all woman sample	97	oromia-rural	oromia-rural	oromia		2	903		901				1982				tigrigna	tigrigna	no	oromia	rural					7
00970112 03	ET7	97	112	3	97	3053689	miyazya	2011	1340	40756	hamle	1970	851	40	40-44	month and year - information complete	completed	1		no calendar	no calendar	no calendar	all woman sample	97	oromia-rural	oromia-rural	oromia		2	905		901				1982				amarigna	tigrigna	yes	oromia	rural
00980002 02	ET7	98	2	2	98	1302084	ginbot	2011	1341	40791	tahsas	1971	856	40	40-44	year and age - month imputed	completed	5		no calendar	no calendar	no calendar	all woman sample	98	oromia-rural	oromia-rural	oromia		2	905		901				1715				amarigna	tigrigna	yes	oromia	rural
00980006 02	ET7	98	6	2	98	1302084	ginbot	2011	1341	40790	hidar	1986	1035	25	25-29	year and age - month imputed	completed	4		no calendar	no calendar	no calendar	all woman sample	98	oromia-rural	oromia-rural	oromia		3	905		901				1715				amarigna	tigrigna	yes	oromia	rural
00980010 02	ET7	98	10	2	98	1302084	ginbot	2011	1341	40791	tikimt	1991	1094	20	20-24	year and age - month imputed	completed	5		no calendar	no calendar	no calendar	all woman sample	98	oromia-rural	oromia-rural	oromia		2	905		901				1715				amarigna	tigrigna	yes	oromia	rural					8
00980017 02	ET7	98	17	2	98	1302084	ginbot	2011	1341	40790	tir	1986	1037	25	25-29	year and age - month imputed	completed	4		no calendar	no calendar	no calendar	all woman sample	98	oromia-rural	oromia-rural	oromia		1	905		901				1715				amarigna	tigrigna	yes	oromia	rural					2
00980024 02	ET7	98	24	2	98	1302084	ginbot	2011	1341	40790	magabit	1976	919	35	35-39	year and age - month imputed	completed	4		no calendar	no calendar	no calendar	all woman sample	98	oromia-rural	oromia-rural	oromia		1	905		901				1715				amarigna	tigrigna	yes	oromia	rural
00980042 02	ET7	98	42	2	98	1302084	ginbot	2011	1341	40790	tahsas	1978	940	33	30-34	month and year - information complete	completed	4		no calendar	no calendar	no calendar	all woman sample	98	oromia-rural	oromia-rural	oromia		1	906		901				1715				tigrigna	tigrigna	no	oromia	rural					2
00980071 02	ET7	98	71	2	98	1302084	ginbot	2011	1341	40791	yakatit	1976	918	35	35-39	month and year - information complete	completed	5		no calendar	no calendar	no calendar	all woman sample	98	oromia-rural	oromia-rural	oromia		2	904		901				1715				tigrigna	tigrigna	no	oromia	rural					1
00980075 02	ET7	98	75	2	98	1302084	ginbot	2011	1341	40791	tikimt	1988	1058	23	20-24	month and year - information complete	completed	5		no calendar	no calendar	no calendar	all woman sample	98	oromia-rural	oromia-rural	oromia		1	904		901				1715				tigrigna	tigrigna	no	oromia	rural					4
00980097 02	ET7	98	97	2	98	1302084	ginbot	2011	1341	40790	meskerem	1971	853	40	40-44	year and age - month imputed	completed	4		no calendar	no calendar	no calendar	all woman sample	98	oromia-rural	oromia-rural	oromia		1	903		901				1715				amarigna	amarigna	no	oromia	rural
00980101 02	ET7	98	101	2	98	1302084	ginbot	2011	1341	40791	ginbot	1978	945	33	30-34	year and age - month imputed	completed	5		no calendar	no calendar	no calendar	all woman sample	98	oromia-rural	oromia-rural	oromia		3	903		901				1715				tigrigna	tigrigna	no	oromia	rural
00990002 02	ET7	99	2	2	99	2823535	miyazya	2011	1340	40777	tahsas	1989	1072	22	20-24	month and year - information complete	completed	22		no calendar	no calendar	no calendar	all woman sample	99	oromia-rural	oromia-rural	oromia		1	1001		1001				1764				amarigna	tigrigna	yes	oromia	rural					12
00990016 02	ET7	99	16	2	99	2823535	miyazya	2011	1340	40778	miyazya	1986	1040	25	25-29	month and year - information complete	completed	23		no calendar	no calendar	no calendar	all woman sample	99	oromia-rural	oromia-rural	oromia		2	1004		1001				1764				tigrigna	tigrigna	no	oromia	rural					3
00990020 02	ET7	99	20	2	99	2823535	miyazya	2011	1340	40778	hidar	1991	1095	20	20-24	month and year - information complete	completed	23		no calendar	no calendar	no calendar	all woman sample	99	oromia-rural	oromia-rural	oromia		1	1004		1001				1764				tigrigna	tigrigna	no	oromia	rural					3
00990024 02	ET7	99	24	2	99	2823535	miyazya	2011	1340	40778	tir	1976	917	35	35-39	month and year - information complete	completed	23		no calendar	no calendar	no calendar	all woman sample	99	oromia-rural	oromia-rural	oromia		1	1004		1001				1764				tigrigna	tigrigna	no	oromia	rural
00990038 02	ET7	99	38	2	99	2823535	miyazya	2011	1340	40778	miyazya	1976	920	35	35-39	month and year - information complete	completed	23		no calendar	no calendar	no calendar	all woman sample	99	oromia-rural	oromia-rural	oromia		1	1004		1001				1764				tigrigna	tigrigna	no	oromia	rural					3
00990046 02	ET7	99	46	2	99	2823535	miyazya	2011	1340	40777	hidar	1971	855	40	40-44	month and year - information complete	completed	22		no calendar	no calendar	no calendar	all woman sample	99	oromia-rural	oromia-rural	oromia		1	1004		1001				1764				tigrigna	tigrigna	no	oromia	rural
00990055 02	ET7	99	55	2	99	2823535	miyazya	2011	1340	40777	tahsas	1989	1072	22	20-24	month and year - information complete	completed	22		no calendar	no calendar	no calendar	all woman sample	99	oromia-rural	oromia-rural	oromia		1	1004		1001				1764				tigrigna	tigrigna	yes	oromia	rural					3
00990082 02	ET7	99	82	2	99	2823535	miyazya	2011	1340	40777	sene	1972	874	38	35-39	month and year - information complete	completed	22		no calendar	no calendar	no calendar	all woman sample	99	oromia-rural	oromia-rural	oromia		2	1003		1001				1764				tigrigna	tigrigna	no	oromia	rural
00990086 02	ET7	99	86	2	99	2823535	miyazya	2011	1340	40777	nehasa	1990	1092	20	20-24	month and year - information complete	completed	22		no calendar	no calendar	no calendar	all woman sample	99	oromia-rural	oromia-rural	oromia		1	1003		1001				1764				tigrigna	tigrigna	no	oromia	rural					5
00990090 02	ET7	99	90	2	99	2823535	miyazya	2011	1340	40777	sene	1973	886	37	35-39	month and year - information complete	completed	22		no calendar	no calendar	no calendar	all woman sample	99	oromia-rural	oromia-rural	oromia		2	1003		1001				1764				tigrigna	tigrigna	no	oromia	rural
00990099 01	ET7	99	99	1	99	2823535	miyazya	2011	1340	40778	tahsas	1971	856	40	40-44	month and year - information complete	completed	23		no calendar	no calendar	no calendar	all woman sample	99	oromia-rural	oromia-rural	oromia		1	1003		1001				1764				tigrigna	tigrigna	no	oromia	rural					2
00990112 02	ET7	99	112	2	99	2823535	miyazya	2011	1340	40777	tahsas	1977	928	34	30-34	month and year - information complete	completed	22		no calendar	no calendar	no calendar	all woman sample	99	oromia-rural	oromia-rural	oromia		1	1005		1001				1764				tigrigna	tigrigna	no	oromia	rural					3
00990117 02	ET7	99	117	2	99	2823535	miyazya	2011	1340	40777	tikimt	1991	1094	20	20-24	month and year - information complete	completed	22		no calendar	no calendar	no calendar	all woman sample	99	oromia-rural	oromia-rural	oromia		1	1005		1001				1764				tigrigna	tigrigna	no	oromia	rural					5
00990126 02	ET7	99	126	2	99	2823535	miyazya	2011	1340	40777	tir	1985	1025	26	25-29	month and year - information complete	completed	22		no calendar	no calendar	no calendar	all woman sample	99	oromia-rural	oromia-rural	oromia		1	1005		1001				1764				tigrigna	tigrigna	no	oromia	rural					2
01000001 02	ET7	100	1	2	100	2214896	ginbot	2011	1341	40790	tikimt	1975	902	36	35-39	month and year - information complete	completed	4		no calendar	no calendar	no calendar	all woman sample	100	oromia-rural	oromia-rural	oromia		1	1003		1001				2165				tigrigna	tigrigna	no	oromia	rural
01000007 02	ET7	100	7	2	100	2214896	ginbot	2011	1341	40789	magabit	1976	919	35	35-39	month and year - information complete	completed	3		no calendar	no calendar	no calendar	all woman sample	100	oromia-rural	oromia-rural	oromia		1	1003		1001				2165				tigrigna	tigrigna	no	oromia	rural
01000013 02	ET7	100	13	2	100	2214896	ginbot	2011	1341	40790	miyazya	1991	1100	20	20-24	month and year - information complete	completed	4		no calendar	no calendar	no calendar	all woman sample	100	oromia-rural	oromia-rural	oromia		1	1003		1001				2165				tigrigna	tigrigna	no	oromia	rural					4
01000028 02	ET7	100	28	2	100	2214896	ginbot	2011	1341	40790	tahsas	1983	1000	28	25-29	month and year - information complete	completed	4		no calendar	no calendar	no calendar	all woman sample	100	oromia-rural	oromia-rural	oromia		1	1003		1001				2165				tigrigna	tigrigna	no	oromia	rural
01000031 02	ET7	100	31	2	100	2214896	ginbot	2011	1341	40789	magabit	1981	979	30	30-34	month and year - information complete	completed	3		no calendar	no calendar	no calendar	all woman sample	100	oromia-rural	oromia-rural	oromia		1	1005		1001				2165				tigrigna	tigrigna	no	oromia	rural					4
01000040 02	ET7	100	40	2	100	2214896	ginbot	2011	1341	40790	hidar	1976	915	35	35-39	month and year - information complete	completed	4		no calendar	no calendar	no calendar	all woman sample	100	oromia-rural	oromia-rural	oromia		1	1004		1001				2165				tigrigna	tigrigna	no	oromia	rural
01000045 02	ET7	100	45	2	100	2214896	ginbot	2011	1341	40789	tahsas	1983	1000	28	25-29	month and year - information complete	completed	3		no calendar	no calendar	no calendar	all woman sample	100	oromia-rural	oromia-rural	oromia		1	1004		1001				2165				tigrigna	tigrigna	no	oromia	rural
01000048 02	ET7	100	48	2	100	2214896	ginbot	2011	1341	40790	tahsas	1981	976	30	30-34	month and year - information complete	completed	4		no calendar	no calendar	no calendar	all woman sample	100	oromia-rural	oromia-rural	oromia		1	1004		1001				2165				tigrigna	tigrigna	no	oromia	rural
01000084 02	ET7	100	84	2	100	2214896	ginbot	2011	1341	40790	magabit	1986	1039	25	25-29	year and age - month imputed	completed	4		no calendar	no calendar	no calendar	all woman sample	100	oromia-rural	oromia-rural	oromia		1	1001		1001				2165				amarigna	tigrigna	yes	oromia	rural
01000086 04	ET7	100	86	4	100	2214896	ginbot	2011	1341	40790	hidar	1992	1107	19	15-19	month and year - information complete	completed	4		no calendar	no calendar	no calendar	all woman sample	100	oromia-rural	oromia-rural	oromia		1	1001		1001				2165				amarigna	tigrigna	yes	oromia	rural					7
01010006 02	ET7	101	6	2	101	2681213	miyazya	2011	1340	40768	tikimt	1988	1058	23	20-24	month and year - information complete	completed	13		no calendar	no calendar	no calendar	all woman sample	101	oromia-rural	oromia-rural	oromia		1	1101		1101				1813				amarigna	amarigna	no	oromia	rural					6
01010016 02	ET7	101	16	2	101	2681213	miyazya	2011	1340	40768	ginbot	1978	945	32	30-34	month and year - information complete	completed	13		no calendar	no calendar	no calendar	all woman sample	101	oromia-rural	oromia-rural	oromia		1	1105		1101				1813				tigrigna	tigrigna	no	oromia	rural					5
01010031 08	ET7	101	31	8	101	2681213	miyazya	2011	1340	40768	tahsas	1992	1108	19	15-19	month and year - information complete	completed	13		no calendar	no calendar	no calendar	all woman sample	101	oromia-rural	oromia-rural	oromia		1	1101		1101				1813				amarigna	amarigna	no	oromia	rural					1
01010061 02	ET7	101	61	2	101	2681213	miyazya	2011	1340	40768	ginbot	1982	993	28	25-29	month and year - information complete	completed	13		no calendar	no calendar	no calendar	all woman sample	101	oromia-rural	oromia-rural	oromia		1	1103		1101				1813				tigrigna	tigrigna	no	oromia	rural					10
01010066 02	ET7	101	66	2	101	2681213	miyazya	2011	1340	40768	tikimt	1986	1034	25	25-29	month and year - information complete	completed	13		no calendar	no calendar	no calendar	all woman sample	101	oromia-rural	oromia-rural	oromia		1	1104		1101				1813				tigrigna	tigrigna	no	oromia	rural					5
01010086 02	ET7	101	86	2	101	2681213	miyazya	2011	1340	40769	yakatit	1983	1002	28	25-29	year and age - month imputed	completed	14		no calendar	no calendar	no calendar	all woman sample	101	oromia-rural	oromia-rural	oromia		2	1103		1101				1813				amarigna	amarigna	no	oromia	rural					10
01010101 02	ET7	101	101	2	101	2681213	miyazya	2011	1340	40769	tikimt	1978	938	33	30-34	month and year - information complete	completed	14		no calendar	no calendar	no calendar	all woman sample	101	oromia-rural	oromia-rural	oromia		1	1101		1101				1813				amarigna	amarigna	no	oromia	rural					7
01010121 02	ET7	101	121	2	101	2681213	miyazya	2011	1340	40769	hidar	1983	999	28	25-29	month and year - information complete	completed	14		no calendar	no calendar	no calendar	all woman sample	101	oromia-rural	oromia-rural	oromia		3	1105		1101				1813				amarigna	amarigna	no	oromia	rural					10
01010131 02	ET7	101	131	2	101	2681213	miyazya	2011	1340	40769	tahsas	1974	892	37	35-39	month and year - information complete	completed	14		no calendar	no calendar	no calendar	all woman sample	101	oromia-rural	oromia-rural	oromia		2	1105		1101				1813				amarigna	amarigna	no	oromia	rural					10
01010136 02	ET7	101	136	2	101	2681213	miyazya	2011	1340	40769	yakatit	1977	930	34	30-34	month and year - information complete	completed	14		no calendar	no calendar	no calendar	all woman sample	101	oromia-rural	oromia-rural	oromia		1	1104		1101				1813				tigrigna	tigrigna	no	oromia	rural					3
01010140 02	ET7	101	140	2	101	2681213	miyazya	2011	1340	40769	tahsas	1979	952	32	30-34	month and year - information complete	completed	14		no calendar	no calendar	no calendar	all woman sample	101	oromia-rural	oromia-rural	oromia		2	1104		1101				1813				tigrigna	tigrigna	no	oromia	rural					10
01020011 02	ET7	102	11	2	102	2915145	ginbot	2011	1341	40792	tikimt	1986	1034	25	25-29	year and age - month imputed	completed	6		no calendar	no calendar	no calendar	all woman sample	102	oromia-rural	oromia-rural	oromia		3	1103		1101				2013				tigrigna	amarigna	no	oromia	rural					7
01020022 02	ET7	102	22	2	102	2915145	ginbot	2011	1341	40791	meskerem	1981	973	30	30-34	year and age - month imputed	completed	5		no calendar	no calendar	no calendar	all woman sample	102	oromia-rural	oromia-rural	oromia		2	1105		1101				2013				amarigna	amarigna	no	oromia	rural
01020032 02	ET7	102	32	2	102	2915145	ginbot	2011	1341	40791	tahsas	1992	1108	19	15-19	year and age - month imputed	completed	5		no calendar	no calendar	no calendar	all woman sample	102	oromia-rural	oromia-rural	oromia		1	1101		1101				2013				amarigna	amarigna	no	oromia	rural
01020043 02	ET7	102	43	2	102	2915145	ginbot	2011	1341	40791	meskerem	1990	1081	21	20-24	month and year - information complete	completed	5		no calendar	no calendar	no calendar	all woman sample	102	oromia-rural	oromia-rural	oromia		3	1105		1101				2013				tigrigna	tigrigna	no	oromia	rural					6
01020054 02	ET7	102	54	2	102	2915145	ginbot	2011	1341	40791	yakatit	1986	1038	25	25-29	month and year - information complete	completed	5		no calendar	no calendar	no calendar	all woman sample	102	oromia-rural	oromia-rural	oromia		2	1105		1101				2013				amarigna	amarigna	no	oromia	rural					3
01020065 02	ET7	102	65	2	102	2915145	ginbot	2011	1341	40791	miyazya	1992	1112	19	15-19	month and year - information complete	completed	5		no calendar	no calendar	no calendar	all woman sample	102	oromia-rural	oromia-rural	oromia		1	1104		1101				2013				tigrigna	tigrigna	no	oromia	rural					3
01020070 02	ET7	102	70	2	102	2915145	ginbot	2011	1341	40790	hidar	1985	1023	26	25-29	year and age - month imputed	completed	4		no calendar	no calendar	no calendar	all woman sample	102	oromia-rural	oromia-rural	oromia		3	1104		1101				2013				tigrigna	tigrigna	no	oromia	rural
01020081 02	ET7	102	81	2	102	2915145	ginbot	2011	1341	40790	tahsas	1988	1060	23	20-24	age - year/month imputed	completed	4		no calendar	no calendar	no calendar	all woman sample	102	oromia-rural	oromia-rural	oromia		3	1104		1101				2013				amarigna	amarigna	no	oromia	rural
01020086 02	ET7	102	86	2	102	2915145	ginbot	2011	1341	40790	tir	1991	1097	20	20-24	month and year - information complete	completed	4		no calendar	no calendar	no calendar	all woman sample	102	oromia-rural	oromia-rural	oromia		1	1105		1101				2013				amarigna	amarigna	no	oromia	rural					9
01020108 02	ET7	102	108	2	102	2915145	ginbot	2011	1341	40790	tir	1992	1109	19	15-19	month and year - information complete	completed	4		no calendar	no calendar	no calendar	all woman sample	102	oromia-rural	oromia-rural	oromia		1	1103		1101				2013				amarigna	amarigna	no	oromia	rural					8
01020135 02	ET7	102	135	2	102	2915145	ginbot	2011	1341	40790	yakatit	1979	954	32	30-34	year and age - month imputed	completed	4		no calendar	no calendar	no calendar	all woman sample	102	oromia-rural	oromia-rural	oromia		1	1106		1101				2013				tigrigna	tigrigna	no	oromia	rural
01020157 02	ET7	102	157	2	102	2915145	ginbot	2011	1341	40790	meskerem	1985	1021	26	25-29	month and year - information complete	completed	4		no calendar	no calendar	no calendar	all woman sample	102	oromia-rural	oromia-rural	oromia		1	1101		1101				2013				amarigna	amarigna	no	oromia	rural					6
01030004 02	ET7	103	4	2	103	3516101	miyazya	2011	1340	40786	yakatit	1986	1038	25	25-29	year and age - month imputed	completed	31		no calendar	no calendar	no calendar	all woman sample	103	oromia-rural	oromia-rural	oromia		2	1104		1101				2079				tigrigna	tigrigna	no	oromia	rural
01030016 02	ET7	103	16	2	103	3516101	ginbot	2011	1341	40787	tir	1972	869	39	35-39	month and year - information complete	completed	1		no calendar	no calendar	no calendar	all woman sample	103	oromia-rural	oromia-rural	oromia		2	1104		1101				2079				tigrigna	tigrigna	no	oromia	rural
01030020 02	ET7	103	20	2	103	3516101	ginbot	2011	1341	40787	hidar	1986	1035	25	25-29	month and year - information complete	completed	1		no calendar	no calendar	no calendar	all woman sample	103	oromia-rural	oromia-rural	oromia		2	1101		1101				2079				tigrigna	tigrigna	no	oromia	rural
01030024 02	ET7	103	24	2	103	3516101	ginbot	2011	1341	40787	miyazya	1981	980	30	30-34	month and year - information complete	completed	1		no calendar	no calendar	no calendar	all woman sample	103	oromia-rural	oromia-rural	oromia		4	1101		1101				2079				tigrigna	tigrigna	no	oromia	rural					1
01030028 02	ET7	103	28	2	103	3516101	ginbot	2011	1341	40787	meskerem	1976	913	35	35-39	year and age - month imputed	completed	1		no calendar	no calendar	no calendar	all woman sample	103	oromia-rural	oromia-rural	oromia		2	1104		1101				2079				tigrigna	tigrigna	no	oromia	rural
01030036 02	ET7	103	36	2	103	3516101	ginbot	2011	1341	40788	magabit	1983	1003	28	25-29	year and age - month imputed	completed	2		no calendar	no calendar	no calendar	all woman sample	103	oromia-rural	oromia-rural	oromia		5	1105		1101				2079				tigrigna	tigrigna	no	oromia	rural
01030040 02	ET7	103	40	2	103	3516101	miyazya	2011	1340	40786	hidar	1988	1059	23	20-24	year and age - month imputed	completed	31		no calendar	no calendar	no calendar	all woman sample	103	oromia-rural	oromia-rural	oromia		1	1104		1101				2079				tigrigna	tigrigna	no	oromia	rural
01030048 02	ET7	103	48	2	103	3516101	ginbot	2011	1341	40787	tahsas	1971	856	40	40-44	year and age - month imputed	completed	1		no calendar	no calendar	no calendar	all woman sample	103	oromia-rural	oromia-rural	oromia		1	1101		1101				2079				tigrigna	tigrigna	no	oromia	rural
01030052 02	ET7	103	52	2	103	3516101	ginbot	2011	1341	40787	miyazya	1989	1076	22	20-24	year and age - month imputed	completed	1		no calendar	no calendar	no calendar	all woman sample	103	oromia-rural	oromia-rural	oromia		1	1104		1101				2079				tigrigna	tigrigna	no	oromia	rural					2
01030056 02	ET7	103	56	2	103	3516101	ginbot	2011	1341	40788	magabit	1981	979	30	30-34	year and age - month imputed	completed	2		no calendar	no calendar	no calendar	all woman sample	103	oromia-rural	oromia-rural	oromia		2	1105		1101				2079				tigrigna	tigrigna	no	oromia	rural
01030080 02	ET7	103	80	2	103	3516101	ginbot	2011	1341	40787	ginbot	1981	981	30	30-34	year and age - month imputed	completed	1		no calendar	no calendar	no calendar	all woman sample	103	oromia-rural	oromia-rural	oromia		1	1105		1101				2079				tigrigna	tigrigna	no	oromia	rural
01030088 02	ET7	103	88	2	103	3516101	ginbot	2011	1341	40788	tikimt	1987	1046	24	20-24	year and age - month imputed	completed	2		no calendar	no calendar	no calendar	all woman sample	103	oromia-rural	oromia-rural	oromia		1	1105		1101				2079				tigrigna	tigrigna	no	oromia	rural					2
01030092 02	ET7	103	92	2	103	3516101	ginbot	2011	1341	40788	meskerem	1986	1033	25	25-29	year and age - month imputed	completed	2		no calendar	no calendar	no calendar	all woman sample	103	oromia-rural	oromia-rural	oromia		2	1104		1101				2079				tigrigna	tigrigna	no	oromia	rural
01030108 02	ET7	103	108	2	103	3516101	ginbot	2011	1341	40788	magabit	1977	931	34	30-34	year and age - month imputed	completed	2		no calendar	no calendar	no calendar	all woman sample	103	oromia-rural	oromia-rural	oromia		1	1104		1101				2079				tigrigna	tigrigna	no	oromia	rural
01030116 02	ET7	103	116	2	103	3516101	ginbot	2011	1341	40788	yakatit	1983	1002	28	25-29	year and age - month imputed	completed	2		no calendar	no calendar	no calendar	all woman sample	103	oromia-rural	oromia-rural	oromia		5	1101		1101				2079				tigrigna	tigrigna	no	oromia	rural
01040003 02	ET7	104	3	2	104	2953727	miyazya	2011	1340	40778	hidar	1983	999	28	25-29	month and year - information complete	completed	23		no calendar	no calendar	no calendar	all woman sample	104	oromia-rural	oromia-rural	oromia		2	1104		1101				2514				tigrigna	tigrigna	no	oromia	rural
01040008 02	ET7	104	8	2	104	2953727	miyazya	2011	1340	40778	miyazya	1986	1040	25	25-29	month and year - information complete	completed	23		no calendar	no calendar	no calendar	all woman sample	104	oromia-rural	oromia-rural	oromia		1	1104		1101				2514				tigrigna	tigrigna	no	oromia	rural
01040012 02	ET7	104	12	2	104	2953727	miyazya	2011	1340	40778	tahsas	1987	1048	24	20-24	month and year - information complete	completed	23		no calendar	no calendar	no calendar	all woman sample	104	oromia-rural	oromia-rural	oromia		1	1105		1101				2514				tigrigna	tigrigna	no	oromia	rural
01040017 02	ET7	104	17	2	104	2953727	miyazya	2011	1340	40778	miyazya	1976	920	35	35-39	year and age - month imputed	completed	23		no calendar	no calendar	no calendar	all woman sample	104	oromia-rural	oromia-rural	oromia		1	1101		1101				2514				tigrigna	tigrigna	no	oromia	rural
01040034 02	ET7	104	34	2	104	2953727	miyazya	2011	1340	40778	tikimt	1988	1058	23	20-24	year and age - month imputed	completed	23		no calendar	no calendar	no calendar	all woman sample	104	oromia-rural	oromia-rural	oromia		2	1105		1101				2514				tigrigna	tigrigna	no	oromia	rural					2
01040039 02	ET7	104	39	2	104	2953727	miyazya	2011	1340	40778	tir	1987	1049	24	20-24	year and age - month imputed	completed	23		no calendar	no calendar	no calendar	all woman sample	104	oromia-rural	oromia-rural	oromia		3	1101		1101				2514				tigrigna	tigrigna	no	oromia	rural
01040065 02	ET7	104	65	2	104	2953727	miyazya	2011	1340	40778	tikimt	1979	950	32	30-34	month and year - information complete	completed	23		no calendar	no calendar	no calendar	all woman sample	104	oromia-rural	oromia-rural	oromia		1	1104		1101				2514				tigrigna	tigrigna	no	oromia	rural
01040069 02	ET7	104	69	2	104	2953727	miyazya	2011	1340	40778	hidar	1990	1083	21	20-24	year and age - month imputed	completed	23		no calendar	no calendar	no calendar	all woman sample	104	oromia-rural	oromia-rural	oromia		1	1105		1101				2514				tigrigna	tigrigna	no	oromia	rural					3
01040074 02	ET7	104	74	2	104	2953727	miyazya	2011	1340	40777	hidar	1988	1059	23	20-24	year and age - month imputed	completed	22		no calendar	no calendar	no calendar	all woman sample	104	oromia-rural	oromia-rural	oromia		1	1106		1101				2514				tigrigna	tigrigna	no	oromia	rural
01040078 02	ET7	104	78	2	104	2953727	miyazya	2011	1340	40778	tikimt	1969	830	42	40-44	year and age - month imputed	completed	23		no calendar	no calendar	no calendar	all woman sample	104	oromia-rural	oromia-rural	oromia		2	1106		1101				2514				tigrigna	tigrigna	no	oromia	rural
01040083 02	ET7	104	83	2	104	2953727	miyazya	2011	1340	40777	magabit	1986	1039	25	25-29	year and age - month imputed	completed	22		no calendar	no calendar	no calendar	all woman sample	104	oromia-rural	oromia-rural	oromia		1	1105		1101				2514				tigrigna	tigrigna	no	oromia	rural					3
01040096 02	ET7	104	96	2	104	2953727	miyazya	2011	1340	40777	magabit	1991	1099	20	20-24	age - year/month imputed	completed	22		no calendar	no calendar	no calendar	all woman sample	104	oromia-rural	oromia-rural	oromia		1	1101		1101				2514				tigrigna	tigrigna	no	oromia	rural					1
01040100 02	ET7	104	100	2	104	2953727	miyazya	2011	1340	40777	meskerem	1971	853	40	40-44	age - year/month imputed	completed	22		no calendar	no calendar	no calendar	all woman sample	104	oromia-rural	oromia-rural	oromia		2	1101		1101				2514				tigrigna	tigrigna	no	oromia	rural
01040105 02	ET7	104	105	2	104	2953727	miyazya	2011	1340	40777	meskerem	1984	1009	27	25-29	year and age - month imputed	completed	22		no calendar	no calendar	no calendar	all woman sample	104	oromia-rural	oromia-rural	oromia		2	1106		1101				2514				tigrigna	tigrigna	no	oromia	rural					2
01040109 02	ET7	104	109	2	104	2953727	miyazya	2011	1340	40777	tahsas	1981	976	30	30-34	month and year - information complete	completed	22		no calendar	no calendar	no calendar	all woman sample	104	oromia-rural	oromia-rural	oromia		2	1104		1101				2514				amarigna	tigrigna	no	oromia	rural					no years completed at level v106
01040118 01	ET7	104	118	1	104	2953727	miyazya	2011	1340	40777	tikimt	1981	974	30	30-34	month and year - information complete	completed	22		no calendar	no calendar	no calendar	all woman sample	104	oromia-rural	oromia-rural	oromia		1	1105		1101				2514				tigrigna	tigrigna	no	oromia	rural					2
01040122 03	ET7	104	122	3	104	2953727	miyazya	2011	1340	40779	magabit	1991	1099	20	20-24	year and age - month imputed	completed	24		no calendar	no calendar	no calendar	all woman sample	104	oromia-rural	oromia-rural	oromia		5	1105		1101				2514				tigrigna	tigrigna	no	oromia	rural
01040127 02	ET7	104	127	2	104	2953727	miyazya	2011	1340	40777	hidar	1986	1035	25	25-29	month and year - information complete	completed	22		no calendar	no calendar	no calendar	all woman sample	104	oromia-rural	oromia-rural	oromia		1	1104		1101				2514				tigrigna	tigrigna	no	oromia	rural
01050016 02	ET7	105	16	2	105	2985752	miyazya	2011	1340	40762	magabit	1971	859	40	40-44	year and age - month imputed	completed	7		no calendar	no calendar	no calendar	all woman sample	105	oromia-rural	oromia-rural	oromia		2	1103		1101				1681				tigrigna	tigrigna	no	oromia	rural
01050044 02	ET7	105	44	2	105	2985752	miyazya	2011	1340	40762	hamle	1991	1103	19	15-19	month and year - information complete	completed	7		no calendar	no calendar	no calendar	all woman sample	105	oromia-rural	oromia-rural	oromia		1	1105		1101				1681				tigrigna	tigrigna	no	oromia	rural					5
01050049 02	ET7	105	49	2	105	2985752	miyazya	2011	1340	40762	miyazya	1988	1064	23	20-24	month and year - information complete	completed	7		no calendar	no calendar	no calendar	all woman sample	105	oromia-rural	oromia-rural	oromia		1	1105		1101				1681				tigrigna	tigrigna	no	oromia	rural					5
01050055 02	ET7	105	55	2	105	2985752	miyazya	2011	1340	40762	meskerem	1981	973	30	30-34	month and year - information complete	completed	7		no calendar	no calendar	no calendar	all woman sample	105	oromia-rural	oromia-rural	oromia		2	1105		1101				1681				tigrigna	tigrigna	no	oromia	rural					3
01050078 02	ET7	105	78	2	105	2985752	miyazya	2011	1340	40761	miyazya	1991	1100	20	20-24	year and age - month imputed	completed	6		no calendar	no calendar	no calendar	all woman sample	105	oromia-rural	oromia-rural	oromia		1	1106		1101				1681				tigrigna	tigrigna	no	oromia	rural
01050083 02	ET7	105	83	2	105	2985752	miyazya	2011	1340	40761	miyazya	1987	1052	24	20-24	month and year - information complete	completed	6		no calendar	no calendar	no calendar	all woman sample	105	oromia-rural	oromia-rural	oromia		1	1105		1101				1681				tigrigna	tigrigna	no	oromia	rural					5
01050089 02	ET7	105	89	2	105	2985752	miyazya	2011	1340	40761	meskerem	1988	1057	23	20-24	month and year - information complete	completed	6		no calendar	no calendar	no calendar	all woman sample	105	oromia-rural	oromia-rural	oromia		1	1105		1101				1681				tigrigna	tigrigna	no	oromia	rural					5
01050095 02	ET7	105	95	2	105	2985752	miyazya	2011	1340	40761	tir	1994	1133	17	15-19	month and year - information complete	completed	6		no calendar	no calendar	no calendar	all woman sample	105	oromia-rural	oromia-rural	oromia		1	1105		1101				1681				tigrigna	tigrigna	no	oromia	rural					5
01050106 02	ET7	105	106	2	105	2985752	miyazya	2011	1340	40761	hidar	1990	1083	21	20-24	month and year - information complete	completed	6		no calendar	no calendar	no calendar	all woman sample	105	oromia-rural	oromia-rural	oromia		1	1104		1101				1681				tigrigna	tigrigna	no	oromia	rural					8
01050111 02	ET7	105	111	2	105	2985752	miyazya	2011	1340	40761	tahsas	1986	1036	25	25-29	month and year - information complete	completed	6		no calendar	no calendar	no calendar	all woman sample	105	oromia-rural	oromia-rural	oromia		1	1104		1101				1681				tigrigna	tigrigna	no	oromia	rural
01050128 02	ET7	105	128	2	105	2985752	miyazya	2011	1340	40761	tikimt	1984	1010	27	25-29	year and age - month imputed	completed	6		no calendar	no calendar	no calendar	all woman sample	105	oromia-rural	oromia-rural	oromia		1	1103		1101				1681				tigrigna	tigrigna	no	oromia	rural					10
01050134 02	ET7	105	134	2	105	2985752	miyazya	2011	1340	40761	yakatit	1986	1038	25	25-29	year and age - month imputed	completed	6		no calendar	no calendar	no calendar	all woman sample	105	oromia-rural	oromia-rural	oromia		2	1103		1101				1681				tigrigna	tigrigna	no	oromia	rural					4
01050145 02	ET7	105	145	2	105	2985752	miyazya	2011	1340	40761	meskerem	1976	913	35	35-39	year and age - month imputed	completed	6		no calendar	no calendar	no calendar	all woman sample	105	oromia-rural	oromia-rural	oromia		2	1103		1101				1681				tigrigna	tigrigna	no	oromia	rural
01050157 02	ET7	105	157	2	105	2985752	miyazya	2011	1340	40761	hidar	1989	1071	22	20-24	year and age - month imputed	completed	6		no calendar	no calendar	no calendar	all woman sample	105	oromia-rural	oromia-rural	oromia		1	1101		1101				1681				amarigna	amarigna	yes	oromia	rural					2
01050168 02	ET7	105	168	2	105	2985752	miyazya	2011	1340	40761	miyazya	1963	764	48	45-49	year and age - month imputed	completed	6		no calendar	no calendar	no calendar	all woman sample	105	oromia-rural	oromia-rural	oromia		1	1103		1101				1681				tigrigna	tigrigna	no	oromia	rural
01060003 02	ET7	106	3	2	106	2880769	miyazya	2011	1340	40757	magabit	1977	931	34	30-34	year and age - month imputed	completed	2		no calendar	no calendar	no calendar	all woman sample	106	oromia-rural	oromia-rural	oromia		1	1104		1101				1680				tigrigna	tigrigna	no	oromia	rural
01060008 02	ET7	106	8	2	106	2880769	miyazya	2011	1340	40758	magabit	1981	979	30	30-34	year and age - month imputed	completed	3		no calendar	no calendar	no calendar	all woman sample	106	oromia-rural	oromia-rural	oromia		1	1101		1101				1680				tigrigna	tigrigna	no	oromia	rural
01060024 02	ET7	106	24	2	106	2880769	miyazya	2011	1340	40758	tir	1978	941	33	30-34	month and year - information complete	completed	3		no calendar	no calendar	no calendar	all woman sample	106	oromia-rural	oromia-rural	oromia		1	1103		1101				1680				tigrigna	tigrigna	no	oromia	rural
01060029 02	ET7	106	29	2	106	2880769	miyazya	2011	1340	40759	sene	1975	910	35	35-39	month and year - information complete	completed	4		no calendar	no calendar	no calendar	all woman sample	106	oromia-rural	oromia-rural	oromia		2	1105		1101				1680				tigrigna	tigrigna	no	oromia	rural
01060034 02	ET7	106	34	2	106	2880769	miyazya	2011	1340	40758	tikimt	1976	914	35	35-39	year and age - month imputed	completed	3		no calendar	no calendar	no calendar	all woman sample	106	oromia-rural	oromia-rural	oromia		1	1106		1101				1680				tigrigna	tigrigna	no	oromia	rural
01060044 02	ET7	106	44	2	106	2880769	miyazya	2011	1340	40757	tikimt	1979	950	32	30-34	month and year - information complete	completed	2		no calendar	no calendar	no calendar	all woman sample	106	oromia-rural	oromia-rural	oromia		3	1105		1101				1680				tigrigna	tigrigna	no	oromia	rural
01060049 02	ET7	106	49	2	106	2880769	miyazya	2011	1340	40758	tahsas	1979	952	32	30-34	year and age - month imputed	completed	3		no calendar	no calendar	no calendar	all woman sample	106	oromia-rural	oromia-rural	oromia		1	1105		1101				1680				tigrigna	tigrigna	no	oromia	rural
01060054 02	ET7	106	54	2	106	2880769	miyazya	2011	1340	40757	nehasa	1978	948	32	30-34	year and age - month imputed	completed	2		no calendar	no calendar	no calendar	all woman sample	106	oromia-rural	oromia-rural	oromia		1	1101		1101				1680				tigrigna	tigrigna	no	oromia	rural
01060064 02	ET7	106	64	2	106	2880769	miyazya	2011	1340	40758	magabit	1976	919	35	35-39	year and age - month imputed	completed	3		no calendar	no calendar	no calendar	all woman sample	106	oromia-rural	oromia-rural	oromia		1	1101		1101				1680				tigrigna	tigrigna	no	oromia	rural					3
01060074 02	ET7	106	74	2	106	2880769	miyazya	2011	1340	40758	tikimt	1972	866	39	35-39	month and year - information complete	completed	3		no calendar	no calendar	no calendar	all woman sample	106	oromia-rural	oromia-rural	oromia		1	1105		1101				1680				tigrigna	tigrigna	no	oromia	rural					4
01060084 02	ET7	106	84	2	106	2880769	miyazya	2011	1340	40759	tir	1981	977	30	30-34	year and age - month imputed	completed	4		no calendar	no calendar	no calendar	all woman sample	106	oromia-rural	oromia-rural	oromia		2	1106		1101				1680				tigrigna	tigrigna	no	oromia	rural
01060089 02	ET7	106	89	2	106	2880769	miyazya	2011	1340	40757	meskerem	1984	1009	27	25-29	year and age - month imputed	completed	2		no calendar	no calendar	no calendar	all woman sample	106	oromia-rural	oromia-rural	oromia		1	1103		1101				1680				tigrigna	tigrigna	no	oromia	rural					4
01060094 02	ET7	106	94	2	106	2880769	miyazya	2011	1340	40757	hidar	1973	879	38	35-39	year and age - month imputed	completed	2		no calendar	no calendar	no calendar	all woman sample	106	oromia-rural	oromia-rural	oromia		1	1104		1101				1680				tigrigna	tigrigna	no	oromia	rural
01060109 02	ET7	106	109	2	106	2880769	miyazya	2011	1340	40758	tikimt	1982	986	29	25-29	year and age - month imputed	completed	3		no calendar	no calendar	no calendar	all woman sample	106	oromia-rural	oromia-rural	oromia		2	1103		1101				1680				tigrigna	tigrigna	no	oromia	rural
01060114 02	ET7	106	114	2	106	2880769	miyazya	2011	1340	40758	meskerem	1973	877	38	35-39	month and year - information complete	completed	3		no calendar	no calendar	no calendar	all woman sample	106	oromia-rural	oromia-rural	oromia		2	1105		1101				1680				tigrigna	tigrigna	no	oromia	rural
01060119 02	ET7	106	119	2	106	2880769	miyazya	2011	1340	40758	tikimt	1991	1094	20	20-24	month and year - information complete	completed	3		no calendar	no calendar	no calendar	all woman sample	106	oromia-rural	oromia-rural	oromia		2	1106		1101				1680				tigrigna	tigrigna	no	oromia	rural
01060124 02	ET7	106	124	2	106	2880769	miyazya	2011	1340	40758	yakatit	1984	1014	27	25-29	month and year - information complete	completed	3		no calendar	no calendar	no calendar	all woman sample	106	oromia-rural	oromia-rural	oromia		2	1103		1101				1680				tigrigna	tigrigna	no	oromia	rural					5
01060129 02	ET7	106	129	2	106	2880769	miyazya	2011	1340	40757	miyazya	1984	1016	27	25-29	year and age - month imputed	completed	2		no calendar	no calendar	no calendar	all woman sample	106	oromia-rural	oromia-rural	oromia		3	1103		1101				1680				tigrigna	tigrigna	no	oromia	rural					6
01060149 02	ET7	106	149	2	106	2880769	miyazya	2011	1340	40757	tikimt	1973	878	38	35-39	month and year - information complete	completed	2		no calendar	no calendar	no calendar	all woman sample	106	oromia-rural	oromia-rural	oromia		2	1105		1101				1680				tigrigna	tigrigna	no	oromia	rural
01060149 03	ET7	106	149	3	106	2880769	miyazya	2011	1340	40757	nehasa	1994	1140	16	15-19	month and year - information complete	completed	2		no calendar	no calendar	no calendar	all woman sample	106	oromia-rural	oromia-rural	oromia		2	1105		1101				1680				tigrigna	tigrigna	no	oromia	rural					1
01070002 02	ET7	107	2	2	107	2990141	magabit	2011	1339	40746	meskerem	1981	973	30	30-34	year and age - month imputed	completed	22		no calendar	no calendar	no calendar	all woman sample	107	oromia-rural	oromia-rural	oromia		1	1106		1101				1462				tigrigna	tigrigna	no	oromia	rural
01070011 02	ET7	107	11	2	107	2990141	magabit	2011	1339	40746	meskerem	1971	853	40	40-44	year and age - month imputed	completed	22		no calendar	no calendar	no calendar	all woman sample	107	oromia-rural	oromia-rural	oromia		1	1103		1101				1462				tigrigna	tigrigna	no	oromia	rural
01070015 02	ET7	107	15	2	107	2990141	magabit	2011	1339	40746	magabit	1986	1039	25	25-29	year and age - month imputed	completed	22		no calendar	no calendar	no calendar	all woman sample	107	oromia-rural	oromia-rural	oromia		1	1105		1101				1462				tigrigna	tigrigna	no	oromia	rural
01070019 02	ET7	107	19	2	107	2990141	magabit	2011	1339	40746	ginbot	1979	957	31	30-34	year and age - month imputed	completed	22		no calendar	no calendar	no calendar	all woman sample	107	oromia-rural	oromia-rural	oromia		1	1104		1101				1462				tigrigna	tigrigna	no	oromia	rural
01070023 02	ET7	107	23	2	107	2990141	magabit	2011	1339	40746	hidar	1991	1095	20	20-24	age - year/month imputed	completed	22		no calendar	no calendar	no calendar	all woman sample	107	oromia-rural	oromia-rural	oromia		1	1104		1101				1462				tigrigna	tigrigna	no	oromia	rural
01070027 02	ET7	107	27	2	107	2990141	magabit	2011	1339	40746	hamle	1989	1079	21	20-24	year and age - month imputed	completed	22		no calendar	no calendar	no calendar	all woman sample	107	oromia-rural	oromia-rural	oromia		1	1105		1101				1462				tigrigna	tigrigna	no	oromia	rural
01070040 02	ET7	107	40	2	107	2990141	magabit	2011	1339	40748	meskerem	1986	1033	25	25-29	year and age - month imputed	completed	24		no calendar	no calendar	no calendar	all woman sample	107	oromia-rural	oromia-rural	oromia		2	1104		1101				1462				tigrigna	tigrigna	no	oromia	rural
01070044 02	ET7	107	44	2	107	2990141	magabit	2011	1339	40748	tahsas	1976	916	35	35-39	year and age - month imputed	completed	24		no calendar	no calendar	no calendar	all woman sample	107	oromia-rural	oromia-rural	oromia		1	1105		1101				1462				tigrigna	tigrigna	no	oromia	rural
01070052 02	ET7	107	52	2	107	2990141	magabit	2011	1339	40747	hidar	1971	855	40	40-44	year and age - month imputed	completed	23		no calendar	no calendar	no calendar	all woman sample	107	oromia-rural	oromia-rural	oromia		5	1105		1101				1462				tigrigna	tigrigna	no	oromia	rural
01070052 03	ET7	107	52	3	107	2990141	magabit	2011	1339	40747	sene	1990	1090	20	20-24	year and age - month imputed	completed	23		no calendar	no calendar	no calendar	all woman sample	107	oromia-rural	oromia-rural	oromia		1	1105		1101				1462				tigrigna	tigrigna	no	oromia	rural
01070064 02	ET7	107	64	2	107	2990141	magabit	2011	1339	40747	ginbot	1985	1029	25	25-29	month and year - information complete	completed	23		no calendar	no calendar	no calendar	all woman sample	107	oromia-rural	oromia-rural	oromia		3	1105		1101				1462				tigrigna	tigrigna	no	oromia	rural
01070069 02	ET7	107	69	2	107	2990141	magabit	2011	1339	40747	tikimt	1986	1034	25	25-29	year and age - month imputed	completed	23		no calendar	no calendar	no calendar	all woman sample	107	oromia-rural	oromia-rural	oromia		2	1106		1101				1462				tigrigna	tigrigna	no	oromia	rural
01070081 02	ET7	107	81	2	107	2990141	magabit	2011	1339	40747	ginbot	1982	993	28	25-29	year and age - month imputed	completed	23		no calendar	no calendar	no calendar	all woman sample	107	oromia-rural	oromia-rural	oromia		1	1103		1101				1462				tigrigna	tigrigna	no	oromia	rural
01070093 02	ET7	107	93	2	107	2990141	magabit	2011	1339	40748	tikimt	1986	1034	25	25-29	age - year/month imputed	completed	24		no calendar	no calendar	no calendar	all woman sample	107	oromia-rural	oromia-rural	oromia		2	1105		1101				1462				tigrigna	tigrigna	no	oromia	rural
01070097 02	ET7	107	97	2	107	2990141	magabit	2011	1339	40747	tikimt	1986	1034	25	25-29	year and age - month imputed	completed	23		no calendar	no calendar	no calendar	all woman sample	107	oromia-rural	oromia-rural	oromia		2	1105		1101				1462				tigrigna	tigrigna	no	oromia	rural
01070110 02	ET7	107	110	2	107	2990141	magabit	2011	1339	40747	magabit	1986	1039	25	25-29	age - year/month imputed	completed	23		no calendar	no calendar	no calendar	all woman sample	107	oromia-rural	oromia-rural	oromia		1	1106		1101				1462				tigrigna	tigrigna	no	oromia	rural
01070114 02	ET7	107	114	2	107	2990141	magabit	2011	1339	40747	tikimt	1986	1034	25	25-29	year and age - month imputed	completed	23		no calendar	no calendar	no calendar	all woman sample	107	oromia-rural	oromia-rural	oromia		1	1104		1101				1462				tigrigna	tigrigna	no	oromia	rural
01070118 06	ET7	107	118	6	107	2990141	magabit	2011	1339	40747	meskerem	1986	1033	25	25-29	month and year - information complete	completed	23		no calendar	no calendar	no calendar	all woman sample	107	oromia-rural	oromia-rural	oromia		1	1105		1101				1462				tigrigna	tigrigna	no	oromia	rural					1
01070122 02	ET7	107	122	2	107	2990141	magabit	2011	1339	40747	yakatit	1963	762	48	45-49	year and age - month imputed	completed	23		no calendar	no calendar	no calendar	all woman sample	107	oromia-rural	oromia-rural	oromia		1	1103		1101				1462				tigrigna	tigrigna	no	oromia	rural
01080001 02	ET7	108	1	2	108	3199672	magabit	2011	1339	40750	tikimt	1969	830	42	40-44	year and age - month imputed	completed	26		no calendar	no calendar	no calendar	all woman sample	108	oromia-rural	oromia-rural	oromia		1	1104		1101				2631				tigrigna	tigrigna	no	oromia	rural
01080009 02	ET7	108	9	2	108	3199672	magabit	2011	1339	40749	hidar	1976	915	35	35-39	year and age - month imputed	completed	25		no calendar	no calendar	no calendar	all woman sample	108	oromia-rural	oromia-rural	oromia		1	1104		1101				2631				tigrigna	tigrigna	no	oromia	rural
01080013 02	ET7	108	13	2	108	3199672	magabit	2011	1339	40749	yakatit	1971	858	40	40-44	year and age - month imputed	completed	25		no calendar	no calendar	no calendar	all woman sample	108	oromia-rural	oromia-rural	oromia		2	1103		1101				2631				tigrigna	tigrigna	no	oromia	rural
01080017 03	ET7	108	17	3	108	3199672	magabit	2011	1339	40749	tir	1993	1121	18	15-19	year and age - month imputed	completed	25		no calendar	no calendar	no calendar	all woman sample	108	oromia-rural	oromia-rural	oromia		1	1103		1101				2631				tigrigna	tigrigna	no	oromia	rural					3
01080025 02	ET7	108	25	2	108	3199672	magabit	2011	1339	40750	meskerem	1976	913	35	35-39	year and age - month imputed	completed	26		no calendar	no calendar	no calendar	all woman sample	108	oromia-rural	oromia-rural	oromia		1	1105		1101				2631				tigrigna	tigrigna	no	oromia	rural					4
01080028 02	ET7	108	28	2	108	3199672	magabit	2011	1339	40749	tikimt	1991	1094	20	20-24	year and age - month imputed	completed	25		no calendar	no calendar	no calendar	all woman sample	108	oromia-rural	oromia-rural	oromia		3	1106		1101				2631				tigrigna	tigrigna	no	oromia	rural					6
[truncated: 2,515 more rows]
[truncated: 4,396 more columns]
